# Supplementary material for: Design and performance of a bovine 200 k SNP chip developed for endangered German Black Pied cattle (DSN)
Source: BMC Genomics. 2021 Dec 18;22:905. doi: 10.1186/s12864-021-08237-2 (PMC8684242; doi:10.1186/s12864-021-08237-2)
Supplement: Supplementary file 1 — Additional file 1: Table S1. Distribution of variants across chromosomes detected by whole genome sequencing and included in the DSN200k chip design. Number of tiled and successfully called variants for DSN are reported. [file 12864_2021_8237_MOESM1_ESM.xlsx]

## Sheet: Table S1
Table S1 - Distribution of variants across chromosomes detected by whole genome sequencing and included in the DSN200k chip design. Number of tiled and successfully called variants for DSN are reported.
	WGS detected N=304			DSN200k SNP chip
Chr	SNPs	indels	Total	Tiled			Successfully called (%) N=300
				SNPs	indels	Total	SNPs	indels	Total
1	1150041	129332	1279373	9694	501	10195	94.6	86	94.2
2	954458	103938	1058396	8418	376	8794	95.2	87.8	94.9
3	837415	90569	927984	8213	404	8617	95.4	86.6	95
4	892651	99098	991749	7487	383	7870	94.9	87.5	94.6
5	840146	89876	930022	8094	375	8469	94.5	85.9	94.1
6	878971	99431	978402	7546	389	7935	95.1	88.7	94.8
7	769383	86498	855881	7563	341	7904	94.2	88.9	94
8	761373	86300	847673	6872	382	7254	94.6	84.3	94.1
9	725414	81683	807097	6035	327	6362	95.2	87.8	94.9
10	747524	80656	828180	7330	322	7652	95.3	87.9	95
11	734354	78403	812757	6955	333	7288	95.4	86.5	95
12	706452	77959	784411	4916	261	5177	94.2	84.3	93.7
13	557881	59812	617693	5828	289	6117	95.1	90.7	94.9
14	563549	61847	625396	4819	213	5032	95	90.1	94.8
15	673799	74227	748026	6265	316	6581	94	88.6	93.8
16	567982	62771	630753	5572	266	5838	95.7	88.7	95.4
17	562640	61803	624443	4805	240	5045	94.8	88.3	94.5
18	466023	49244	515267	5056	245	5301	94.5	86.1	94.1
19	448887	47128	496015	5365	251	5616	96	88.8	95.7
20	533394	59278	592672	4600	224	4824	95.3	88.8	95
21	491481	53256	544737	4105	202	4307	95.3	87.6	95
22	402656	43871	446527	4145	159	4304	96	87.4	95.7
23	534969	54815	589784	4783	221	5004	94.7	88.2	94.4
24	445819	48180	493999	3619	156	3775	96	91	95.8
25	327381	31951	359332	3652	171	3823	95.2	87.1	94.8
26	380962	42622	423584	3728	185	3913	96.2	91.9	96
27	356656	39025	395681	2972	148	3120	94.7	84.5	94.2
28	360471	39072	399543	3165	140	3305	95.1	87.9	94.8
29	421964	45112	467076	3677	158	3835	94.6	86.7	94.2
X	443054	50763	493817	7682	616	8298	88	73.7	86.9
Y	17918	1643	19561	321	0	321	86.9	-	86.9
MT	340	0	340	278	0	278	92.8	-	92.8
Total	18556008	2030163	20586171	173560	8594	182154	94.7	86.6	94.3
