# Supplementary material for: Design and performance of a bovine 200 k SNP chip developed for endangered German Black Pied cattle (DSN)
Source: BMC Genomics. 2021 Dec 18;22:905. doi: 10.1186/s12864-021-08237-2 (PMC8684242; doi:10.1186/s12864-021-08237-2)
Supplement: Supplementary file 2 — Additional file 2: Table S2. Effects of sequence variants predicted by Ensembl Variant Effect Predictor (VEP) detected in 304 sequenced DSN animals. [file 12864_2021_8237_MOESM2_ESM.xlsx]

## Sheet: Table S2
Table S2 - Effects of sequence variants predicted by Ensembl Variant Effect Predictor (VEP) detected in 304 sequenced DSN animals.
Impact1	Consequence	Absolute count2	Total3	Cumulative4
High	Transcript ablation	4	8198	8198
	Splice donor variant	1625
	Splice acceptor variant	1237
	Stop gained	2285
	Frameshift variant	7613
	Stop lost	245
	Start lost	354
Moderate	Inframe insertion	1157	123236	131341
	Inframe deletion	3108
	Missense variant	222690
	Protein altering variant	107
Low	Splice region variant	33512	455486	581204
	Synonymous variant	581196
	Stop retained variant	264
	Start retained variant	6
	Coding sequence variant	590
	Mature miRNA variant	116
	5’ UTR variant	50408
	3’ UTR variant	150827
	Non-coding transcript exon variant	24603
Modifier	Intron variant	15171912	20200786	20566610
	Non-coding transcript variant	331459
	Upstream gene variant	1553307
	Downstream gene variant	1635725
	Intergenic variant	12048624
1Impact describes the severity of each consequence term, as used by multiple annotation tools (e.g., VEP, snpEff). The consequence terms are defined by Sequence Ontology (SO), describing the effect of an allelic alteration in the transcript/protein sequence. 2The absolute counts are given by VEP and contain cases of variants with multiple consequences detected in different transcripts. 3,4 The to…
