# Supplementary material for: Design and performance of a bovine 200 k SNP chip developed for endangered German Black Pied cattle (DSN)
Source: BMC Genomics. 2021 Dec 18;22:905. doi: 10.1186/s12864-021-08237-2 (PMC8684242; doi:10.1186/s12864-021-08237-2)
Supplement: Supplementary file 4 — Additional file 4: Table S3. List of all sequence variant IDs in the DSN200k SNP chip. [file 12864_2021_8237_MOESM4_ESM.xlsx]

## Sheet: Table S3
Table S3 - List of all sequence variant IDs in the DSN200k SNP chip.
affy_snp_id	Chromosome	Position	Ref Allele	Alt Allele	best_pconvert	selection_category	dbSNP RS ID	AAF_DSN	AAF_Holstein	AAF_Angler	AAF_Gelbvieh	AAF_Hinterwaelder	AAF_OriginalBraunvieh	AAF_Pinzgauer	AAF_DNRotbunt	AAF_RotesHoehenvieh	AAF_Butana
Affx-1248062994	1	180361	T	C	0.718	DSN Unique	---
Affx-1248063032	1	192426	G	A	0.658	DSN Unique	---		0	0.0166667	0	0	0	0	0	0.0344828
Affx-1248063035	1	199901	C	G	0.634	DSN Unique	---	0.0503356	0	0	0	0	0	0	0	0
Affx-1248063036	1	200328	A	G	0.664	DSN Unique	---	0	0	0	0	0	0	0	0	0	0
Affx-1248063037	1	200525	C	T	0.668	DSN Unique	---		0	0	0	0			0	0
Affx-1248063038	1	203825	C	T	0.644	DSN Unique	---		0	0	0	0	0		0
Affx-1242470232	1	204778	T	C	0.64	DSN Unique	---	0.0501672	0	0	0	0	0	0	0	0	0.5
Affx-1243576097	1	210993	C	T	0.62	DSN Unique	---	0.0511945	0	0		0	0	0	0	0
Affx-1242470267	1	212673	G	A	0.664	DSN Unique	---	0	0	0	0	0	0	0	0	0	0
Affx-1242470268	1	212764	A	G	0.654	DSN Unique	---	0.0559441	0	0	0	0	0.0416667	0	0.0172414	0	0.5
Affx-1242470271	1	214201	T	C	0.724	DSN Unique	---	0	0	0	0	0	0	0	0	0	0
Affx-1242470273	1	214680	G	A	0.648	DSN Unique	---	0.0493197		0	0	0	0		0		0.2
Affx-1242470275	1	214878	G	A	0.726	DSN Unique	---	0.0486577	0	0	0	0	0	0	0	0
Affx-1242470277	1	215164	A	G	0.64	DSN Unique	---
Affx-1242470284	1	217972	C	G	0.682	DSN Unique	---	0	0	0	0	0	0	0	0	0
Affx-1242470289	1	219347	T	C	0.664	DSN Unique	---
Affx-1243576098	1	219747	G	C	0.706	DSN Unique	rs481029556	0.0474576	0	0	0	0		0	0	0
Affx-1242470294	1	220734	C	T	0.624	DSN Unique	---
Affx-1242470296	1	221124	A	G	0.67	DSN Unique	rs1118082582	0.048495	0	0	0	0	0	0	0	0	0.2
Affx-574992389	1	224984	C	T	0.714	DSN Unique	---			0.0172414		0	0	0		0
Affx-1242470328	1	230317	G	T	0.678	Haplotype Block Selection	---	0	0	0	0	0	0	0	0	0	0
Affx-1242470334	1	231404	C	G	0.62	DSN Unique	---	0	0	0	0	0	0	0	0	0
Affx-574992395	1	231585	A	G	0.772	DSN Unique	---	0.05	0	0	0	0	0	0	0	0.0166667
Affx-1242470349	1	234612	G	C	0.652	DSN Unique	---	0.0210526	0	0	0	0	0	0	0	0
Affx-1242470379	1	241616	G	T	0.636	DSN Unique	---		0	0		0			0
Affx-1242470380	1	241727	C	T	0.676	DSN Unique	---	0	0	0	0	0	0	0	0	0	0
Affx-1242470385	1	242484	T	C	0.65	DSN Unique	---	0.0486577	0	0	0	0	0	0	0	0
Affx-45237945	1	248266	T	C	0.626	DSN Unique	---	0.0546075	0		0	0	0	0	0	0	0.5
Affx-1242470443	1	256827	A	G	0.664	Haplotype Block Selection	---				0		0			0
Affx-1242470445	1	257515	G	A	0.642	DSN Unique	---		0			0
Affx-1054109362	1	260166	G	A	0.6	DSN Unique	---	1	1	1	1	1	1	1	1	1	1
Affx-1242470471	1	266905	G	A	0.674	DSN Unique	---		0	0		0	0	0		0
Affx-578448121	1	267654	T	G	0.74	DSN Unique	rs519996344	0.05	0	0	0	0	0	0	0	0	0.5
Affx-1242470474	1	267932	C	T	0.6	DSN Unique	---	0.0445205	0.0263158	0		0	0	0		0.0166667	0.2
Affx-979268773	1	268658	C	A	0.706	DSN Unique	---	0	0	0	0	0	0	0	0	0	0
Affx-1242470477	1	268893	G	A	0.69	DSN Unique	---	0.0503356	0	0	0	0	0	0	0	0	0.2
Affx-1242470480	1	269874	A	C	0.736	DSN Unique	---	0	0	0	0	0	0	0	0	0	0
Affx-1242470484	1	271093	A	C	0.68	DSN Unique	---	0	0	0	0	0	0	0	0	0
Affx-1242470498	1	272642	G	A	0.612	DSN Unique	---	0.05	0	0	0	0	0	0	0	0
Affx-1242470503	1	273678	G	A	0.638	DSN Unique	---	0.0524476		0	0	0	0	0	0
Affx-1242470512	1	275004	G	T	0.758	DSN Unique	---	0	0	0	0	0	0	0	0	0	0
Affx-1242470513	1	275289	G	A	0.664	DSN Unique	---		0	0	0	0			0		0.5
Affx-1242470522	1	278278	C	T	0.69	DSN Unique	---	0.0486577	0	0	0	0	0	0	0.0166667	0
Affx-1242470523	1	279129	A	G	0.706	DSN Unique	---
Affx-1242470553	1	285674	G	A	0.654	DSN Unique	---	0	0	0	0	0	0	0	0	0
Affx-1242470559	1	287799	G	A	0.694	Haplotype Block Selection	rs209138187
Affx-1243576108	1	292664	T	TA	0.722	Haplotype Block Selection	---
Affx-1243576109	1	294725	AAAAC	A	0.698	Haplotype Block Selection	---	0	0	0	0	0	0	0	0	0	0
Affx-1242470579	1	298395	T	C	0.606	DSN Unique	---	0.0501672	0	0	0	0	0	0		0	0.5
Affx-1242470581	1	299086	T	C	0.74	DSN Unique	---	0.048495	0	0	0	0	0	0	0	0	0.5
Affx-1242470597	1	304230	A	G	0.668	Haplotype Block Selection	rs110054620	1	1	1	1	1	1	1	1	1
Affx-1242470615	1	307811	A	T	0.64	DSN Unique	rs446330967	0.0494881	0	0	0	0	0		0		0.5
Affx-1242470618	1	308381	G	A	0.674	Haplotype Block Selection	rs207757242	0.372881	0.275	0.189655	0.4	0.5	0	0.130435		0.3	0.2
Affx-1242470628	1	311391	A	AG	0.666	Haplotype Block Selection	---	0.224832	0.15	0.448276	0.2	0	0.333333	0.326087	0.216667	0.155172
Affx-1242470637	1	319421	C	T	0.61	DSN Unique	---	0.048495	0	0	0	0	0	0	0	0
Affx-1242470638	1	319867	C	T	0.644	DSN Unique	---	0.00668896	0	0	0	0	0	0	0	0	0
Affx-579077512	1	321766	G	A	0.684	DSN Unique	rs468678683	0.0511945	0	0	0	0	0	0	0	0
Affx-1242470672	1	326485	G	T	0.684	Haplotype Block Selection	---	0.0633333	0	0.05	0	0	0	0.0434783	0	0.0166667	0
Affx-1242470677	1	328347	C	G	0.726	DSN Unique	---	0.0510204	0	0	0	0	0	0	0	0	0.5
Affx-1242470683	1	330691	C	A	0.644	Haplotype Block Selection	---	0.040678	0.025	0	0	0	0	0	0	0
Affx-1242470710	1	338395	T	C	0.638	DSN Unique	---	0	0	0	0	0	0	0	0	0	0
Affx-1243576119	1	339749	T	C	0.604	DSN Unique	---
Affx-1242470712	1	339814	C	T	0.656	DSN Unique	---	0	0	0	0	0	0	0	0	0	0
Affx-1242470719	1	341120	T	C	0.67	DSN Unique	---	0.0477816	0	0	0	0	0	0	0	0	0.5
Affx-1242470722	1	342246	G	A	0.708	DSN Unique	---	0.0508772	0	0	0	0		0	0		0.9
Affx-1242470759	1	351615	C	T	0.716	DSN Unique	---	0.0505051	0	0	0	0	0	0	0	0
Affx-1242470779	1	356313	C	A	0.62	DSN Unique	---					0		0		0	0.5
Affx-1242470789	1	358779	G	A	0.638	DSN Unique	---
Affx-1242470798	1	361418	T	C	0.752	Haplotype Block Selection	---	0.925087	0.763158	0.87931		0.5	0.666667	0.954545	0.724138		1
Affx-1242470826	1	367645	G	T	0.684	DSN Unique	---
Affx-1242470832	1	368836	T	C	0.692	Haplotype Block Selection	---	0.605351	0.3	0.216667	0.2	0	0.208333	0.347826	0.233333	0.166667
Affx-1242470855	1	374735	A	G	0.732	DSN Unique	---	0.0520134	0	0	0	0	0	0	0	0
Affx-1242470861	1	375999	G	A	0.726	Haplotype Block Selection	---	0.304348	0.175	0.2	0.3	0	0.0416667	0.159091	0.206897	0.2	0
Affx-1242470864	1	376521	T	C	0.636	Haplotype Block Selection	---
Affx-579354303	1	378100	G	A	0.664	DSN Unique	---	0.0488215	0	0		0	0	0	0	0
Affx-1242470877	1	380826	G	T	0.67	Haplotype Block Selection	---	0.0405405	0	0.0166667	0	0	0	0	0	0.0166667	0
Affx-1243576130	1	393068	C	T	0.762	DSN Unique	---	0.05	0	0	0	0	0	0	0	0
Affx-1242470964	1	414984	A	G	0.65	DSN Unique	rs435404126	0.0505051	0	0		0	0	0	0	0	0.5
Affx-1242470965	1	415062	G	A	0.718	DSN Unique	rs453771523
Affx-1242470969	1	415496	T	C	0.696	DSN Unique	rs516559205		0		0	0	0	0			0.5
Affx-1242470972	1	416293	A	C	0.694	DSN Unique	rs459926090	0.0536332			0	0	0	0		0	0.5
Affx-1242470974	1	416614	T	C	0.686	DSN Unique	rs463982420	0	0	0	0	0	0	0	0	0	0
Affx-1243576133	1	417637	T	C	0.632	DSN Unique	rs449195838
Affx-1242470990	1	420823	A	G	0.712	DSN Unique	rs446958382	0	0	0	0	0	0	0	0	0	0
Affx-1242470991	1	420879	C	T	0.602	DSN Unique	rs478091522	0.0503356	0	0	0	0	0	0	0	0
Affx-1242470995	1	421158	A	G	0.688	DSN Unique	rs470130603	0.0431034		0	0	0		0	0		0.5
Affx-1242471017	1	427662	G	A	0.71	Haplotype Block Selection	---	0.0771812	0	0	0	0	0	0	0	0	0
Affx-1242471032	1	431741	T	C	0.632	DSN Unique	rs462403630	0	0	0	0	0	0	0	0	0	0
Affx-1242471039	1	432606	C	T	0.662	DSN Unique	rs716391866	0.0368421	0	0	0	0	0	0	0	0.0166667	0.5
Affx-1242471116	1	462694	G	A	0.616	Haplotype Block Selection	---	0.03	0.025	0	0.1	0	0	0	0.0166667	0	0
Affx-1242471126	1	466064	T	C	0.624	DSN Unique	---	0.0486577	0	0	0	0	0	0	0	0
Affx-1242471133	1	469903	A	G	0.696	DSN Unique	---	0.0516667	0	0	0	0	0	0	0	0	0.6
Affx-1242471229	1	510497	C	G	0.672	Haplotype Block Selection	rs1116549803	0.0284281	0	0	0	0	0	0	0.0166667	0	0.1
Affx-1243576144	1	520624	G	A	0.63	Haplotype Block Selection	---
Affx-1242471255	1	520866	G	A	0.64	Haplotype Block Selection	rs473808230	0.0305085	0	0	0	0	0	0		0
Affx-1242471288	1	535207	T	C	0.708	Haplotype Block Selection	---	0.03	0	0	0	0	0	0	0.0172414	0	0.1
Affx-1242471291	1	535861	T	A	0.726	Haplotype Block Selection	---	0.030303	0	0	0	0	0	0	0.0166667	0	0
Affx-1243576149	1	543008	A	T	0.65	Haplotype Block Selection	---
Affx-1242471315	1	543254	G	A	0.71	DSN Unique	---	0.0301003	0	0	0	0	0	0	0.0166667	0	0
Affx-1242471316	1	543369	C	T	0.64	Haplotype Block Selection	---	0.0301003	0	0	0	0	0	0	0.0172414	0	0.1
Affx-1242471319	1	543837	C	A	0.632	Haplotype Block Selection	---	0.0301003	0	0	0	0	0	0	0.0166667	0	0.1
Affx-1242471334	1	549770	C	T	0.668	DSN Unique	---	0.00666667	0	0	0	0	0	0	0	0	0
Affx-1242471391	1	568932	C	G	0.714	Haplotype Block Selection	rs720219232	0.03	0	0	0	0	0	0	0.0166667	0	0.1
Affx-1242471397	1	569854	T	C	0.688	DSN Unique	---	0.0771812	0	0	0	0	0.0416667	0	0	0	0
Affx-1242471401	1	572006	G	A	0.644	Haplotype Block Selection	---	0.03	0	0	0	0	0	0	0.0166667	0	0.1
Affx-1242471417	1	575146	T	C	0.654	Haplotype Block Selection	---
Affx-1242471466	1	589588	G	T	0.644	Haplotype Block Selection	rs1116975445	0.03	0	0	0	0	0	0	0.0166667	0	0
Affx-1243576166	1	601109	G	A	0.692	Haplotype Block Selection	---	0.0344828			0		0	0		0
Affx-1243576171	1	602625	G	A	0.638	DSN Unique	---	0.03125	0		0	0	0	0		0
Affx-1242471515	1	610643	T	C	0.734	Haplotype Block Selection	---	0.03	0	0	0	0	0	0	0.0166667	0	0
Affx-1242471636	1	645888	G	T	0.616	Impact	rs137428751	1	1	1	1	1	1	1	1	1	1
Affx-1242471649	1	651877	TCTC	T	0.696	Haplotype Block Selection	---
Affx-1242471659	1	654919	G	GA	0.686	Haplotype Block Selection	---
Affx-1242471675	1	661602	G	T	0.698	Haplotype Block Selection	rs208917894
Affx-1242471704	1	667112	C	T	0.772	Haplotype Block Selection	rs135294481	1	1	1	1	1	1	1	1	1	1
Affx-1242471710	1	668074	G	A	0.604	Impact	rs434596595	0.291946	0.45	0.466667		0	0.25	0.173913		0.233333	0.7
Affx-1242471711	1	668272	T	C	0.68	Impact	rs207810065
Affx-1242471747	1	675110	C	A	0.652	Haplotype Block Selection	---	0.0317726	0	0	0	0	0	0	0.0172414	0.0166667	0
Affx-1242471790	1	686852	A	G	0.672	Haplotype Block Selection	---	0	0	0	0	0	0	0	0	0	0
Affx-1242471808	1	690577	A	G	0.682	Haplotype Block Selection	rs714344846
Affx-1242471812	1	692245	T	C	0.656	Haplotype Block Selection	---	0.0253378	0	0	0	0	0	0	0.0172414	0
Affx-1242471816	1	695305	G	A	0.638	Haplotype Block Selection	---
Affx-1242471825	1	699227	G	A	0.64	Haplotype Block Selection	---
Affx-1242471830	1	700256	C	T	0.682	Haplotype Block Selection	---					0		0
Affx-1242471834	1	701778	G	T	0.654	Haplotype Block Selection	---				0	0	0	0			0
Affx-1242471842	1	703095	C	G	0.644	DSN Unique	---	0.0301003	0	0	0	0	0	0	0.0166667	0.0166667	0
Affx-1242471843	1	703191	G	A	0.71	Haplotype Block Selection	---	0.0301003	0	0	0	0	0	0	0.0166667	0.0166667	0
Affx-1242471845	1	703642	G	A	0.754	Haplotype Block Selection	---	0.03	0	0	0	0	0	0	0.0166667	0.0172414	0
Affx-1242471849	1	705490	G	A	0.73	Haplotype Block Selection	---	0.03	0	0	0	0	0	0	0.0166667	0.0166667	0
Affx-1242471868	1	712263	A	G	0.674	Haplotype Block Selection	rs1116200143	0.03	0	0	0	0	0	0	0.0172414	0	0
Affx-1242471881	1	716979	GTTCTT	G	0.71	DSN Unique	rs516664145	0.032646	0	0		0	0	0		0	0.1
Affx-1242471951	1	737645	G	A	0.68	Haplotype Block Selection	rs449601592	0.0973154	0.025	0.25	0	0.5		0.0434783	0.05	0.0333333	0
Affx-1248063047	1	751808	C	CA	0.638	DSN Unique	---	0.00682594	0	0	0	0		0	0	0	0
Affx-1242471993	1	758271	G	A	0.734	Haplotype Block Selection	rs436238023	0.00666667	0	0		0	0	0	0	0	0
Affx-1242472004	1	764858	G	A	0.62	Impact	rs110037009	0.338384	0.275	0.183333	0.25	0	0.291667	0.152174	0.25	0.166667
Affx-1242472005	1	766054	T	C	0.632	Impact	rs457956940	0.04	0	0.0166667	0	0	0.0416667	0.0869565	0.0166667	0.166667	0
Affx-1242472021	1	774300	C	T	0.758	Haplotype Block Selection	rs468805996	0.00668896	0	0	0	0	0	0	0	0	0
Affx-106525819	1	776231	A	G	0.797357	Illumina	rs41609588	0.389632	0.6	0.583333	0.5	0.5	0.666667	0.565217	0.55	0.583333	0.7
Affx-1243576219	1	802256	T	C	0.774	Haplotype Block Selection	rs383752252	0.0483333	0	0.2	0	0.5	0.208333	0.0434783	0.0333333	0.05	0.2
Affx-1243576223	1	811660	G	C	0.73	Haplotype Block Selection	rs465194362	0.00333333	0	0.2	0	0	0	0	0	0.0333333	0
Affx-1242472116	1	830042	G	A	0.682	DSN Unique	---	0.00666667	0	0	0	0	0	0	0	0	0
Affx-1242472167	1	857001	A	AC	0.636	Haplotype Block Selection	---
Affx-1242472216	1	880808	G	A	0.716	Haplotype Block Selection	---	0.151667	0	0	0	0	0	0	0	0	0
Affx-38000874	1	885362	C	T	0.708	Haplotype Block Selection	rs381786178	0.14	0.1	0.0166667	0.1	0	0.0416667	0.173913	0.2	0.0166667	0
Affx-38000881	1	886321	C	A	0.786	Haplotype Block Selection	rs133827809	0.228188	0.525	0.233333	0	1	0.375	0.173913	0.258621	0.137931	0.2
Affx-1242472231	1	893172	C	T	0.642	Haplotype Block Selection	rs515756144	0.151667	0.025	0.0666667	0.05	0	0	0	0	0	0
Affx-1242472252	1	903470	G	A	0.61	Haplotype Block Selection	rs438134444
Affx-1242472253	1	903805	G	A	0.68	DSN Unique	---
Affx-1242472254	1	904635	G	A	0.728	Impact	rs384081452	0.0419463	0.025	0.0666667	0	0	0	0.0217391	0.0166667
Affx-1242472255	1	904673	T	A	0.624714	Impact	rs110113678			0.155172		0		0.26087			0.1
Affx-1242472256	1	904701	T	A	0.688	Impact	rs135762930	0.221477	0.425	0.233333	0	0.5	0.25	0.152174	0.0862069	0.0833333
Affx-106521083	1	907810	C	T	0.95	Illumina	rs108982244	0.221667	0.075	0.183333	0.55	0	0.333333	0.304348	0.183333	0.383333	0.1
Affx-1242472293	1	924305	C	T	0.71	Haplotype Block Selection	---	0.06	0	0	0	0	0	0	0	0	0
Affx-1059644728	1	933602	A	G	0.702	Haplotype Block Selection	rs137731391	0.306667	0.15	0.133333		0.5	0.291667	0.456522	0.45	0.45	0.2
Affx-1242472312	1	942451	CA	C	0.772	Haplotype Block Selection	rs519551990	0.151667	0.025	0.0666667	0.05	0	0	0	0	0	0
Affx-206990835	1	949357	A	G	0.780135	Haplotype Block Selection	rs136413446	0.158333	0.45	0.566667	0.05	0.5	0.416667	0.173913	0.1	0.189655	0.6
Affx-1242472339	1	954308	A	C	0.604	Haplotype Block Selection	---	0.0517241	0		0.05	0	0	0		0.0166667	0
Affx-1243576283	1	971080	G	A	0.678	Haplotype Block Selection	---	0.0566667	0	0	0	0	0	0	0	0	0
Affx-1243576295	1	984341	G	A	0.812	Haplotype Block Selection	---
Affx-139995464	1	993060	A	G	0.601454	Illumina	rs110257324	0.941781	0.925	0.948276		1	0.875	0.909091	0.775862		1
Affx-559050164	1	1001634	T	C	0.95	Impact	rs110943703	0.817114	0.775	0.85	0.9	1	0.791667	0.847826	0.655172	0.866667	1
Affx-575980250	1	1001841	C	T	0.744	Impact	rs109816298	0.396321	0.625	0.633333	0.2	1	0.416667	0.586957	0.316667	0.6	0.2
Affx-1243576311	1	1002040	A	C	0.678	Impact	rs385103051	0.120401	0.05	0.283333	0.05	0.5	0.125	0.195652	0.116667	0.35	0.1
Affx-1242472443	1	1005334	C	T	0.682	Haplotype Block Selection	---	0.0566667	0	0	0	0	0	0	0	0
Affx-1243576318	1	1011327	TA	T	0.768	Haplotype Block Selection	rs384165651	0.131667	0.157895	0.1	0.15	0	0	0.217391	0.116667	0.137931	0.1
Affx-1243576331	1	1023022	C	G	0.728	Haplotype Block Selection	rs380106320	0.120401	0.05	0.283333	0.05	0.5	0.125	0.23913	0.116667	0.35
Affx-1242472488	1	1027663	G	A	0.674	Haplotype Block Selection	---	0.0551839	0	0	0	0	0	0	0	0	0
Affx-1243576337	1	1030666	T	C	0.656	Haplotype Block Selection	---	0.057047	0	0	0	0	0	0	0	0	0
Affx-106517367	1	1032564	C	A	0.95	Illumina	rs43703977	0.0622896	0.125	0.05	0.1	0	0	0.217391	0.116667	0.137931
Affx-1242472507	1	1033770	T	A	0.608	Haplotype Block Selection	---	0.0589226	0	0	0	0	0	0	0	0	0
Affx-1242472508	1	1034181	A	T	0.626	Haplotype Block Selection	rs469795685	0.00333333	0	0.2	0	0	0	0	0	0.0333333	0
Affx-93061390	1	1046519	T	C	0.923785	Impact	rs110054510	0.785953	0.85	0.866667		1	0.791667	0.847826	0.683333	0.7	0.5
Affx-38001632	1	1046941	G	A	0.722	Impact	rs109294514	0.671141	0.85	0.866667	0.65	1	0.791667	0.847826	0.683333	0.7	0.8
Affx-206990841	1	1052361	T	C	0.78066	Haplotype Block Selection	rs135919189	0.221088	0.6	0.2	0.35	0	0.208333	0.26087	0.133333	0.344828	0.5
Affx-1242472548	1	1052824	C	G	0.748	Haplotype Block Selection	rs465395636	0.14214	0.025	0.0666667	0	0	0	0	0.0666667	0.05
Affx-1243576360	1	1066164	TG	T	0.664	Haplotype Block Selection	rs526647515	0.00666667	0	0	0	0	0	0	0	0	0.1
Affx-1242472572	1	1067117	C	T	0.64	Haplotype Block Selection	rs439122956	0.0568562	0	0	0	0	0	0.0434783	0	0	0
Affx-1242472587	1	1071757	C	T	0.71	Impact	rs132964605	0.615	0.325	0.37931	0.35		0.416667	0.326087	0.637931	0.2
Affx-1242472588	1	1071811	A	G	0.728	Impact	rs134095806	0.620401	0.325		0.3	0	0.5	0.413043	0.6	0.344828	0
Affx-1242472589	1	1071932	A	C	0.702	Impact	rs382567913	0.204698	0.2	0.166667	0.05	0	0.0833333	0.195652	0.15	0.0666667	0.1
Affx-1243576365	1	1076199	C	T	0.674	Impact	rs380316290	0.152174	0.025	0.1	0.05	0	0.125	0.0434783	0.0666667	0.0517241	0
Affx-1242472649	1	1097010	T	C	0.696	Haplotype Block Selection	rs476163873	0.0566667	0	0	0	0	0	0.0434783	0	0	0
Affx-257098612	1	1099690	G	T	0.718125	Impact	rs137220326	0.607023				0.5		0.477273	0.7	0.758621	0.6
Affx-979343420	1	1099976	A	G	0.662	Impact	rs136762604	0.593333	0.4	0.466667	0.35	0.5	0.583333	0.431818	0.683333	0.65	0.1
Affx-1059920838	1	1100108	T	C	0.64	Impact	rs134622356	0.606667	0.75	0.6	0.65	0.5	0.708333	0.5	0.7	0.766667	0.6
Affx-979343421	1	1105542	C	T	0.95	Impact	rs209355968	0.00668896	0.35	0.0833333	0.25	0	0	0.0652174	0.0166667	0.116667	0
Affx-979343423	1	1105621	A	G	0.614	Impact	rs135162378	0.592593	0.394737	0.5	0.35	0.5	0.583333	0.413043	0.683333	0.65	0.6
Affx-106514379	1	1110393	C	T	0.95	Illumina	rs110887329	0.436667	0.25	0.133333	0.2	0	0.208333	0.152174	0.533333	0.233333	0
Affx-38002037	1	1124169	A	G	0.65	Impact	rs133168444	0.438127	0.25	0.15	0.2		0.208333	0.173913	0.533333	0.233333	0
Affx-257144229	1	1124522	C	T	0.67	Impact	rs134205896	0.436455	0.25	0.15	0.2			0.173913	0.533333	0.233333	0
Affx-1243576409	1	1131160	C	T	0.702	Haplotype Block Selection	rs383593876	0.0568562	0	0	0	0	0	0.0434783	0	0	0
Affx-1243576419	1	1141956	C	T	0.664	Haplotype Block Selection	rs438362586	0.0033557	0	0.189655	0	0	0	0	0	0.0172414	0
Affx-1243576420	1	1142402	G	A	0.684	Haplotype Block Selection	rs383595316	0.0566667	0	0	0	0	0	0.0434783	0	0	0
Affx-1242472724	1	1148508	C	A	0.7	Haplotype Block Selection	rs384344485	0.0568562	0	0	0	0	0	0.0434783	0	0
Affx-257082894	1	1150763	G	A	0.95	Illumina	rs29015852	0.115	0.15	0.333333	0.2	0.5	0.375	0.304348	0.15	0.416667
Affx-1242472727	1	1151582	C	T	0.71	Haplotype Block Selection	rs457324843	0.0551839	0	0	0	0	0	0.0434783	0	0
Affx-38002256	1	1171794	A	C	0.95	Haplotype Block Selection	rs136415572	0.245819	0.025	0.333333		0	0.125	0.173913	0.0666667	0.1	0.8
Affx-1243576452	1	1190675	G	A	0.61	Haplotype Block Selection	rs383336958	0.0551839	0	0	0	0	0	0.0434783	0	0	0
Affx-1242472820	1	1197976	G	T	0.688	Haplotype Block Selection	rs380497930	0.0540541	0	0	0	0	0	0.0434783	0	0	0
Affx-1242472849	1	1205821	A	C	0.736	Haplotype Block Selection	rs108973795	0.766667	1	0.983333	0.8	0.5	0.958333	0.891304	0.9	1	0.7
Affx-1242472864	1	1211370	A	G	0.692	Haplotype Block Selection	rs208350783	0.0752508	0.125	0.1	0	0	0	0.0434783	0.216667	0.116667	0
Affx-979231325	1	1217609	T	C	0.95	Haplotype Block Selection	rs110509277	0.867003	0.975	0.75	0.95	0.5	0.958333	0.891304	0.983333	0.7	0.8
Affx-1242472902	1	1225535	C	T	0.738	Haplotype Block Selection	rs132801346	0.552365	0.35	0.433333	0.4	0.5	0.708333	0.456522	0.8	0.25
Affx-1243576488	1	1249642	A	C	0.648	Haplotype Block Selection	rs385696858	0.0283333	0.175	0.0166667		0	0.0416667	0.130435	0.266667	0.133333	0
Affx-1242473027	1	1285718	C	G	0.684	DSN Unique	---	0.108333	0	0	0	0	0	0	0	0	0
Affx-979338630	1	1297517	A	G	0.7428	Haplotype Block Selection	rs135837645	0.803691	0.575	0.833333	0.65	1	0.75	0.891304	0.933333	0.833333	0.9
Affx-1242473125	1	1323906	T	C	0.752	Haplotype Block Selection	rs211014766	0.767559	0.275	0.816667	0.5	1	0.666667	0.76087	0.655172	0.683333	0.4
Affx-1242473146	1	1329318	T	C	0.712	Haplotype Block Selection	rs381830145	0.285473	0.157895	0.206897	0.25	0.5	0.208333	0.347826	0.233333	0.327586	0
Affx-1242473173	1	1338272	G	A	0.612	DSN Unique	---	0.05	0	0	0	0	0	0	0	0	0
Affx-1242473200	1	1352107	G	C	0.742	Haplotype Block Selection	rs380423317	0.133779	0.125	0.224138	0.15	0.5	0.25	0.304348	0.183333	0.275862	0.1
Affx-1242473218	1	1361958	C	T	0.67	Haplotype Block Selection	rs382888750
Affx-206990849	1	1375784	G	A	0.95	Impact	rs109187312	0.188333	0.125	0.316667	0.3	0	0.416667	0.434783	0.233333	0.483333	0.1
Affx-1242473261	1	1392016	G	A	0.652	DSN Unique	---	0.00166667	0	0	0	0	0	0	0	0	0
Affx-1243576601	1	1400311	T	C	0.664	Haplotype Block Selection	rs446000666	0.00666667	0	0	0	0	0	0	0	0	0
Affx-1242473277	1	1408826	G	C	0.69	Haplotype Block Selection	rs454721802	0.102349	0	0	0	0	0	0.0217391	0	0.0166667	0
Affx-1243576640	1	1441592	C	T	0.78	Haplotype Block Selection	rs381645604	0.085	0.1	0.0833333	0	0	0	0	0.0333333	0.0166667	0
Affx-1242473352	1	1468500	C	A	0.642	Haplotype Block Selection	rs436638313	0.00668896	0	0		0	0	0	0	0
Affx-1242473488	1	1528383	C	T	0.604	Haplotype Block Selection	---
Affx-1243576692	1	1533178	G	A	0.662	Haplotype Block Selection	rs210582804	0.0419463	0.075	0.0666667	0	0	0	0	0.1	0.0166667	0
Affx-1243576693	1	1533337	A	G	0.644	Haplotype Block Selection	rs480746054	0.0383333	0	0	0	0	0	0	0	0.0166667	0
Affx-1242473503	1	1538786	C	A	0.656	Haplotype Block Selection	rs208746841	0.00668896	0.35	0.116667	0	0	0.166667	0	0.0166667	0	0
Affx-1243576700	1	1539763	C	G	0.668	DSN Unique	---	0.0167224	0	0	0	0	0	0	0	0	0
Affx-1242473511	1	1541872	TGAGA	T	0.708	Haplotype Block Selection	rs378812234		0.15	0.133333		0	0
Affx-113736705	1	1566539	A	G	0.95	Illumina	rs108981857	0.895	0.65	0.883333	0.95	1	0.666667	0.913043	0.965517	0.983333	0.7
Affx-578234957	1	1568956	T	C	0.772	Haplotype Block Selection	rs110951254	0.862876	0.525	0.866667	0.7	1	0.625	0.826087	0.683333	0.75	0.2
Affx-1243576733	1	1572145	C	T	0.69	Haplotype Block Selection	rs382512029	0.297659	0.125	0.333333	0.05	0.5	0	0.130435	0.4	0.05
Affx-106497142	1	1604940	T	C	0.860591	Illumina	rs110467572	0.675	0.325	0.55	0.6	0.5	0.333333	0.391304	0.766667		0.7
Affx-578914553	1	1607542	C	T	0.724	Haplotype Block Selection	rs381021010	0.0367893	0.125	0.0333333	0.25	0	0.0416667	0.0869565	0.283333	0.233333	0.6
Affx-578914559	1	1614772	G	A	0.754	Haplotype Block Selection	rs385509751	0.035	0.125	0.0166667	0.25	0	0.0416667	0.0869565	0.283333	0.233333	0.4
Affx-979231336	1	1621844	A	G	0.95	Haplotype Block Selection	rs110525214	0.344482	0.525	0.4		0.5	0.416667	0.521739	0.133333	0.241379	0
Affx-206990843	1	1627573	T	G	0.95	Haplotype Block Selection	rs135065051	0.691275	0.325	0.7		1	0.708333	0.369565	0.45		0.1
Affx-1248063048	1	1642046	G	A	0.796	DSN Unique	rs459049778	0.0654362	0	0	0	0	0	0	0	0	0.1
Affx-38003960	1	1650505	G	A	0.95	Impact	rs380188887	0.090301	0.125	0.0166667		0	0.0416667	0.152174	0.283333	0.416667	0.6
Affx-1243576822	1	1671819	C	A	0.604	Impact	rs379142536	0.0869565	0.125	0.0166667	0.2	0	0.0416667	0.108696	0.283333	0.416667	0.6
Affx-106518493	1	1671886	G	A	0.95	Illumina	rs109472989	0.230769	0.125	0.1	0.15	0.5	0.291667	0.152174	0.1	0.1	0
Affx-575980748	1	1672918	C	T	0.612	Impact	rs207577488	0.09	0.125	0.0166667	0.2	0	0.0416667	0.108696	0.283333	0.416667	0.7
Affx-282925594	1	1675111	T	C	0.656	Impact	rs381467830	0.09	0.125	0.0166667	0.2	0	0.0416667	0.152174	0.283333	0.413793	0.7
Affx-106537671	1	1695632	C	T	0.908761	Illumina	rs108994381	0.196309	0.131579	0.166667		0.5	0.125	0.130435
Affx-106525870	1	1730547	A	C	0.699432	Illumina	rs110064393	0.417785		0.366667	0.7	0.5		0.413043	0.583333	0.533333	0.9
Affx-578281111	1	1737680	T	C	0.642	Impact	rs383833063	0.0983333	0.125	0.0166667	0.2	0	0.0416667	0.130435	0.45	0.416667	0.6
Affx-979343441	1	1743577	G	A	0.682	Impact	rs458596577	0.26087	0	0.0166667	0	0	0	0	0.0166667	0	0
Affx-93068195	1	1809426	T	C	0.76383	Impact	rs136131917	0.0201342	0.1	0.05	0.05	0.5	0.0416667	0.173913	0.0689655	0.0166667	0
Affx-1243576972	1	1831420	A	C	0.678	Impact	rs379861971	0.0973154	0.075	0.0172414	0.2	0	0	0.0869565	0.183333	0.431034	0.3
Affx-1243576973	1	1831698	A	G	0.706	Impact	rs385676399	0.0986622	0.075	0.0166667	0.2	0	0	0.0869565	0.183333	0.413793	0.1
Affx-575980888	1	1834502	G	A	0.62	Impact	rs110126671			0.344828		0	0.125	0.318182
Affx-106496706	1	1834781	G	A	0.95	Illumina	rs110074454	0.312709	0.175	0.45		0.5	0.166667	0.456522	0.35	0.0833333	0.1
Affx-1248063050	1	1839762	AC	A	0.71	DSN Unique	---	0.0652174	0	0	0	0	0	0	0	0	0
Affx-1242473922	1	1841464	T	A	0.772	Haplotype Block Selection	rs384313201	0.28866	0.15	0.216667	0.05	0.5	0.0416667	0.318182	0.333333	0.0333333	0.1
Affx-113738202	1	1909740	T	C	0.840934	Illumina	rs110950216
Affx-1243577041	1	1919955	A	C	0.624	Impact	---	0.0505051	0	0	0	0	0	0	0	0	0
Affx-106500465	1	1929664	C	G	0.95	Illumina	rs41635940	0.248333	0.131579	0.15	0.05	0.5	0.0416667	0	0.0344828	0.133333	0
Affx-1243577060	1	1947290	T	C	0.722	Impact	rs385997246	0.246667	0.525	0.383333	0.4	0.5		0.521739	0.396552	0.533333	0.9
Affx-257094720	1	1948633	G	T	0.62616	Impact	rs384855351	0.0352349	0.025	0.133333	0.1	0.5	0.0833333	0.0434783	0	0.0333333	0.3
Affx-277061640	1	1953717	C	G	0.716	Impact	rs209125907	0.179054	0.45	0.189655	0.2	0	0.0416667	0.326087	0.333333	0.483333	0.6
Affx-113736888	1	1954528	G	T	0.95	Illumina	rs109224402	0.102007	0.075	0.0166667	0	0	0	0.152174	0.2	0.0833333	0
Affx-1242474046	1	1957839	T	C	0.63	Impact	---	0	0	0	0	0	0	0	0	0	0
Affx-1242474050	1	1960514	C	A	0.734	Impact	rs109951925	0.103679	0.075	0.0166667	0	0	0	0.152174	0.189655	0.0862069	0
Affx-575980992	1	1960726	T	A	0.74	Impact	rs209107198	0.0986622	0.05	0.0166667	0.2	0	0	0.0869565	0.166667	0.416667	0.5
Affx-1243577074	1	1969629	T	C	0.674	Impact	rs211517640	0.0557432	0.342105	0.116667	0	0	0	0.108696	0.0833333	0.0833333	0
Affx-282948313	1	1975241	G	A	0.708	Impact	rs207832015	0.106667	0.425	0.166667	0.2	0		0.181818	0.216667	0.416667	0.6
Affx-115871606	1	1975274	G	A	0.704	Impact	rs382900518	0.106667	0.425	0.166667	0.2	0	0.0416667	0.173913	0.216667	0.416667	0.6
Affx-1243577076	1	1975833	T	C	0.65	Impact	rs207931005	0.0983333	0.05	0.0172414	0.2	0	0	0.0869565	0.166667	0.416667	0.5
Affx-979343448	1	1976530	A	C	0.686	Impact	rs384673555	0.0666667	0	0	0	0	0	0.108696	0.0666667	0.0833333	0
Affx-282946944	1	1976778	C	T	0.614	Impact	rs211135280	0.0367893	0	0.0166667	0	0.5	0	0.0434783	0	0.0333333	0.3
Affx-1248063051	1	1981842	A	G	0.712	Impact	---
Affx-979343458	1	1997028	A	G	0.616	Impact	rs110133925	0.102007	0.075	0.0166667	0	0	0	0.152174	0.2	0.0862069	0
Affx-1059600860	1	2000237	G	T	0.804	Haplotype Block Selection	rs110145743
Affx-578914708	1	2000758	G	A	0.788	Haplotype Block Selection	rs207801784	0.0953177	0.375	0.166667	0.2	0	0.0416667	0.152174	0.133333	0.416667	0.6
Affx-1243577099	1	2003507	T	C	0.666	Impact	rs110602324	0.265	0.475	0.316667	0.3	0.5	0.125	0.369565	0.333333	0.583333	0.9
Affx-106536156	1	2008865	A	G	0.647773	Illumina	rs109671440	0.164983	0.1	0.12069	0.1	0.5	0.0833333	0.195652	0.2	0.155172	0.3
Affx-979343459	1	2009201	A	G	0.612	Impact	rs110577784	0.108108	0.1	0.133333	0.1	0	0.0833333	0.152174	0.233333	0.1	0
Affx-206990851	1	2010236	A	G	0.95	Impact	rs110574696	0.200669	0.45	0.183333	0.2	0	0.0416667	0.326087	0.333333	0.516667	0.6
Affx-979343460	1	2010326	G	C	0.61	Impact	rs110802752	0.198333	0.45	0.189655	0.2	0	0.0416667	0.326087	0.333333	0.5	0.6
Affx-575981033	1	2012096	G	A	0.78	Impact	rs110823620	0.103333	0.075	0.0166667	0	0	0	0.152174	0.2	0.0862069	0
Affx-1242474087	1	2029215	G	C	0.718	Impact	---	1	1	1	1	1	1	1	1	1	1
Affx-979343463	1	2029269	A	T	0.65676	Impact	---
Affx-1242474088	1	2029308	ATTGG	A	0.704	Impact	---
Affx-1242474090	1	2029477	G	A	0.71	Impact	rs207980987
Affx-1243577128	1	2031047	A	G	0.774	Haplotype Block Selection	rs380208843	0.0956376	0.368421	0.166667		0	0.0416667	0.173913	0.133333	0.416667	0.6
Affx-1242474120	1	2045732	A	G	0.694	Haplotype Block Selection	---	0.167235	0.4		0.2	0	0.0416667	0.304348
Affx-1242474135	1	2048976	A	C	0.736	Haplotype Block Selection	rs383915354	0.0612245	0	0	0	0	0	0.108696	0.0666667	0.0833333	0
Affx-578914726	1	2054079	G	A	0.712	Haplotype Block Selection	rs210464286	0.0966667	0.375	0.166667	0.2	0	0	0.173913	0.137931	0.416667	0.4
Affx-113727123	1	2058539	C	T	0.95	Illumina	rs109200733	0.0983333	0.4	0.166667	0.2	0	0.125	0.173913	0.216667	0.433333	0.6
Affx-257110011	1	2065249	A	G	0.95	Impact	rs42311140	0.14	0.475	0.266667	0.1	0.5	0.208333	0.23913	0.183333	0.116667	0.3
Affx-106506942	1	2082139	C	T	0.738566	Illumina	rs41255293	0.222973	0.5	0.3	0.3	0.5	0.25	0.369565	0.316667	0.533333	0.9
Affx-575981092	1	2082277	G	A	0.624	Impact	rs109575793
Affx-1242474149	1	2082416	A	C	0.686	Impact	rs110912541	0.132997	0.125	0.133333	0.1	0.5	0.125	0.217391	0.1	0.116667	0.5
Affx-1242474150	1	2082498	G	A	0.714	Impact	rs385863672	0.13	0.125	0.133333	0.1	0.5	0.125	0.217391	0.103448	0.116667	0.5
Affx-38005866	1	2082734	G	A	0.752	Impact	rs110933970	0.130435	0.125	0.133333	0.1	0.5	0.125	0.217391	0.1	0.116667	0.5
Affx-1242474151	1	2082773	T	C	0.718	Impact	rs110196429		0.125	0.137931	0.15	0.5	0.125	0.217391	0.103448	0.116667	0.5
Affx-1242474152	1	2082933	A	C	0.732	Impact	rs110023271	0.127517	0.125	0.133333	0.1	0.5	0.125	0.217391	0.1	0.116667	0.5
Affx-578914741	1	2099032	G	A	0.95	Impact	rs209292546	0.00833333	0.375	0.133333	0	0	0	0	0.0333333	0.05	0
Affx-206990840	1	2099121	A	G	0.95	Impact	rs41255288
Affx-257129752	1	2099166	A	G	0.95	Impact	rs110689128	0.128333	0.55	0.568966	0.3	0.5	0.125	0.326087	0.15	0.716667	0.8
Affx-106503695	1	2107796	C	A	0.92523	Illumina	rs109936603	0.111667	0.55	0.583333	0.1	0.5	0.0833333	0.195652	0.0666667	0.316667	0
Affx-38006003	1	2111239	T	C	0.694	Haplotype Block Selection	rs133534517	0.0666667	0	0	0	0	0	0.217391	0.05	0.0689655	0
Affx-257139539	1	2112696	T	C	0.95	Impact	rs134539971	0.0983333	0	0	0.2	0	0	0.23913	0.0166667	0.333333	0.4
Affx-578234994	1	2119595	C	T	0.732	Haplotype Block Selection	rs383993602	0.0316667	0	0	0.2	0	0	0.0652174	0	0.333333	0.6
Affx-38006053	1	2123639	C	T	0.68	Haplotype Block Selection	rs207724130	0.0966667	0.025	0.133333	0.3	0	0.125	0.173913	0.116667	0.233333	0.7
Affx-38006061	1	2125821	C	T	0.716	Haplotype Block Selection	rs383996578	0.065	0.025	0.0833333	0	0	0.0833333	0.0869565	0.0833333	0	0.1
Affx-575981132	1	2128341	G	A	0.95	Haplotype Block Selection	rs133004754	0.0953177	0.025	0.133333	0.3	0	0.125	0.173913	0.116667	0.233333	0.7
Affx-206990847	1	2172213	T	C	0.95	Haplotype Block Selection	rs133454194	0.06	0.175	0.2	0.2		0	0.173913	0.133333	0.483333	0.7
Affx-1242474243	1	2190011	GT	G	0.728	Impact	rs482746442	0.242475	0	0	0.05	0	0	0	0	0	0
Affx-38006336	1	2190196	A	C	0.662	Impact	rs379183997	0.0936455	0.025	0	0.2	0	0	0.0652174	0	0.206897	0.6
Affx-1242474244	1	2190252	T	C	0.614	Impact	rs466003785	0.241554	0.05	0	0.1	0	0	0	0.25	0	0.2
Affx-38006338	1	2190542	A	G	0.726	Impact	rs382812019	1	1	1	1	1	1	1	0.966667	0.983333	1
Affx-93137863	1	2193455	A	C	0.774875	Impact	rs110018671	0.119863	0.375	0.316667	0	0	0.0416667	0.130435	0.0833333	0.12069	0.1
Affx-93113377	1	2202287	G	A	0.75	Impact	rs454400466	0.241667	0	0	0.05	0	0	0	0	0	0
Affx-1242474301	1	2232886	A	G	0.692	Haplotype Block Selection	rs450557829	0.178333	0	0	0.05	0	0	0	0	0	0
Affx-106538096	1	2235492	T	C	0.904004	Illumina	rs41580909	0.39	0.2	0.2	0.15	0	0.416667	0.217391	0.1	0.224138	0.1
Affx-1242474326	1	2242540	T	C	0.682	Impact	rs135075773	0.114094	0.025	0	0	0	0.0833333	0.130435	0.0833333	0.116667	0.1
Affx-113736000	1	2265614	C	T	0.615341	Illumina	rs108992364	0.289562	0.175	0.2	0.15	0	0.5	0.181818	0.0666667	0.283333	0.1
Affx-1242474396	1	2270925	T	A	0.832	Haplotype Block Selection	rs110281128	0.143813	0.025	0.283333	0.3	0	0.208333	0.0652174	0.466667	0.15	0.3
Affx-1243577308	1	2277923	C	T	0.734	Haplotype Block Selection	rs477465700	0.0929054	0.025	0	0	0	0	0	0.0172414	0	0
Affx-38006777	1	2300054	G	T	0.622	Impact	rs110587442	0.0238908	0.1	0.0333333		0.5	0.166667	0.152174	0.2	0.12069	0.5
Affx-38006778	1	2300082	T	C	0.80622	Impact	rs109951039	0.799331	0.625	0.583333	0.65	0.5	0.791667	0.608696	0.666667	0.433333	0.3
Affx-38006779	1	2300148	G	A	0.95	Impact	rs111007360	0.795302	0.625	0.583333	0.65	0.5	0.791667	0.608696	0.666667	0.433333	0.3
Affx-38006807	1	2305197	C	T	0.95	Impact	rs136958006	0.815	0.625	0.6	0.65	0.5	0.791667	0.673913	0.7	0.416667	0.3
Affx-257126361	1	2305259	G	A	0.632	Impact	rs135360418	0.815	0.625	0.6	0.65	0.5	0.791667	0.608696	0.7	0.416667	0
Affx-979343475	1	2306950	C	T	0.95	Impact	rs381089887	0.13	0.025	0	0	0		0.0217391	0.0166667	0.0666667	0.2
Affx-575981281	1	2311087	T	C	0.69	Haplotype Block Selection	rs378464486	0.0536913	0.2	0.216667	0	0.5	0.125	0.0434783	0.2	0.133333	0.5
Affx-38006929	1	2331965	A	G	0.674	Impact	rs207716468	0.0216667	0.225	0.233333	0.05	0.5	0.166667	0.108696	0.183333	0.183333	0.4
Affx-1243577364	1	2347795	T	G	0.78	Haplotype Block Selection	---	0.128763	0	0	0	0	0	0	0	0	0.2
Affx-575981341	1	2379674	A	G	0.95	Haplotype Block Selection	rs135500611	0.971667	0.7	0.766667	0.9	0.5	0.875	0.76087	0.816667	0.766667	0.4
Affx-1242474459	1	2384793	T	G	0.696	Haplotype Block Selection	rs110074361	0.988333	0.775	0.783333	0.95	1	0.875	0.869565	0.916667	0.816667	0.7
Affx-106552977	1	2391777	C	T	0.628166	Illumina	rs110077792	0.90339	0.7	0.733333	0.9	0.5		0.695652	0.733333	0.733333	0.2
Affx-106508593	1	2482685	T	G	0.698911	Illumina	rs109231663	0.24	0.05	0.05	0	0.5	0.166667	0.456522	0.0666667	0.183333	0.7
Affx-106547926	1	2617150	T	C	0.95	Illumina	rs109130352	0.0637584	0.475	0.15	0.25	0.5	0.0416667	0.543478	0.0166667	0.216667	0.2
Affx-113726993	1	2641517	G	A	0.95	Illumina	rs109797076	0.0635452	0.425	0.137931	0.25	0.5	0.0416667	0.5	0.0166667	0.12069	0
Affx-113718674	1	2703664	T	C	0.95	Illumina	rs109285219	0.0633333	0.45	0.15	0.25	0.5	0.166667	0.521739	0.0166667	0.216667	0.7
Affx-207038518	1	2743449	G	A	0.95	Haplotype Block Selection	rs109876482	0.924497	0.4	0.4		0.5	0.625	0.608696	0.616667	0.616667	0.3
Affx-1054049921	1	2744816	T	G	0.744	Haplotype Block Selection	rs109264175	0.104027	0.425	0.15	0.2	0	0.125	0.195652	0.0333333	0.116667	0.6
Affx-1248063054	1	2750149	G	A	0.636	DSN Unique	---	0.0252525	0	0	0	0	0	0	0	0	0
Affx-206877153	1	2767613	A	G	0.95	Impact	rs43710324	0.254237	0.6	0.666667	0.3	0	0.541667	0.456522	0.25	0.35	1
Affx-207038214	1	2767936	C	T	0.642	Impact	rs110513904	0.0166667	0.125	0.466667	0.05	0	0.375	0.130435	0.05	0.183333	0
Affx-106529420	1	2769164	A	G	0.95	Illumina	rs110875985	0.248322	0.575	0.666667	0.3	0	0.541667	0.434783	0.216667	0.333333	1
Affx-1242474597	1	2805070	A	G	0.742	Impact	rs210727981	0.157095	0.425	0.133333	0.2	0	0	0.195652	0.0862069	0.116667	0.3
Affx-277049839	1	2818164	C	T	0.68	Impact	rs383476150	0.132203	0.05	0.0689655	0.25	0	0.0416667	0.282609	0.15		0.3
Affx-575981689	1	2818466	C	G	0.634	Impact	rs208497268	0.124579	0.05	0.0166667		0	0	0.173913	0.0833333	0.0833333	0.3
Affx-1242474602	1	2822440	A	G	0.706	Haplotype Block Selection	rs385818559
Affx-979231351	1	2840766	A	G	0.95	Haplotype Block Selection	rs136450223	0.205	0.05	0.0666667	0.2	0	0.0416667	0.23913	0.166667	0.1	0.8
Affx-106501510	1	2848684	T	C	0.95	Illumina	rs41622765	0.585	0.2	0.65	0.75	1		0.5	0.233333	0.413793	1
Affx-1242474617	1	2859734	G	A	0.782	Haplotype Block Selection	rs378617218	0.127946	0.025	0.0166667	0.2	0	0	0.173913	0.0833333	0.1	0.3
Affx-1243577545	1	2859988	TTATG	T	0.734	Haplotype Block Selection	rs716609991	0.0707071	0	0.0172414	0	0	0	0	0	0	0
Affx-282935591	1	2874821	A	G	0.712	Impact	rs523913295	0.00844595	0	0	0	0	0	0.0217391	0	0	0
Affx-113714835	1	2893133	G	T	0.789576	Illumina	rs109335801	0.0757576	0	0.0833333	0.05	0	0.333333	0.108696	0.0333333	0.0862069	0
Affx-979268827	1	2899687	T	C	0.668	Impact	rs465931525	0.075	0	0.0166667	0	0	0	0	0	0	0
Affx-1243577560	1	2910309	A	ATT	0.766	Haplotype Block Selection	rs730789846	0.235593	0.473684	0.25	0.25	0.5	0.375	0.347826	0.183333	0.166667	1
Affx-38009437	1	2915819	C	T	0.634	Impact	rs110563457	0.128763	0.025	0.05		0	0.0416667	0.195652	0.0833333	0.116667	0.3
Affx-1243577563	1	2916074	A	G	0.614	Impact	rs380344433	0.13	0.05	0.05	0.2	0	0.0416667	0.195652	0.0833333	0.116667	0.8
Affx-1243577565	1	2919476	TTTTTA	T	0.746	Haplotype Block Selection	rs443661548		0.05	0.0517241		0	0.0416667	0.204545			0.3
Affx-257085043	1	2929231	T	C	0.696	Impact	rs110428346	0.126689	0.025	0.0517241	0.25	0	0.0416667	0.195652	0.0862069	0.15	0.3
Affx-106516691	1	2931328	G	A	0.925258	Illumina	rs109393868	0.103679	0.394737	0.166667		0	0.208333	0.173913	0.0333333	0.12069	0.7
Affx-575981804	1	2952000	G	A	0.95	Haplotype Block Selection	rs137238398	0.230769	0.1	0.1		0.5	0.208333	0.26087	0.2	0.206897	0.8
Affx-106551846	1	2970645	T	C	0.95	Haplotype Block Selection	rs133531157	0.533445	0.625	0.333333		0.5	0.583333	0.565217	0.533333	0.275862	1
Affx-1243577600	1	2985644	C	T	0.742	Haplotype Block Selection	rs110717491	0.531773	0.631579	0.333333	0.4	0.5		0.586957	0.533333	0.283333	1
Affx-106498480	1	3010910	G	A	0.95	Illumina	rs110296879	0.294314	0.425	0.216667	0.65	0.5	0.166667	0.108696	0.0333333	0.3	0.2
Affx-38009858	1	3016651	G	T	0.898395	Impact	rs136942300	0.185	0.2	0.0666667	0	0	0.0416667	0.173913	0.183333	0.0833333	0.3
Affx-1243577631	1	3027605	A	C	0.64	Impact	rs209115379	0.301667	0.075	0.116667	0.65	1	0.0416667	0.152174	0	0.275862	0
Affx-106533345	1	3033433	T	C	0.95	Illumina	rs110490165	0.428333	0.55	0.35	0.65	0.5	0.0833333	0.391304	0.2	0.316667	0.1
Affx-1243577641	1	3047451	AC	A	0.802	Haplotype Block Selection	rs378887901	0.637124	0.8	0.883333	0.75	1	0.458333		0.65	0.616667
Affx-206990848	1	3078254	T	G	0.95	Haplotype Block Selection	rs110155713	0.7	0.875	0.95	0.75		0.5	0.630435	0.466667	0.783333	0.1
Affx-115861103	1	3106764	G	A	0.662	Impact	rs110372072	0.353535	0.35	0.533333	0.45	0	0.583333	0.369565	0.35	0.25	0
Affx-113745690	1	3114153	A	G	0.708868	Illumina	rs110126296	0.863333	0.875	0.983333	0.9		0.708333	0.956522	0.913793	0.733333	1
Affx-1243577699	1	3116530	A	G	0.674	Impact	rs110642327	0.863333	0.875	0.983333	0.9	1	0.708333	0.956522	0.916667	0.724138	1
Affx-1242474754	1	3118184	G	A	0.65	Impact	rs381498101	0.161667	0	0.0833333	0	0	0	0.0869565	0.0333333	0	0.1
Affx-282928565	1	3131209	C	G	0.646555	Impact	rs109982722	0.88255	0.875	1	0.9	1	0.708333	0.956522	0.916667	0.733333	1
Affx-93089425	1	3131258	A	G	0.650135	Impact	rs110543195		0.875	0.983333	0.9	1	0.708333	0.956522	0.916667		1
Affx-106534085	1	3135408	A	C	0.95	Illumina	rs108978478	0.883333	0.875	0.983333	0.9	1	0.708333	0.956522	0.916667	0.733333	0.5
Affx-578915049	1	3137060	T	C	0.95	Impact	rs109578270	0.886288	0.875	0.983333	0.9	1	0.708333	0.956522	0.948276	0.724138	0.5
Affx-979268839	1	3140099	C	T	0.626	Impact	rs109335205	0.885906	0.875	0.983333	0.9	1	0.708333	0.956522	0.916667	0.724138	0.5
Affx-979268850	1	3146515	G	A	0.71665	Impact	rs454811601	0.015		0.103448	0	0	0	0	0	0.0166667	0
Affx-1242474814	1	3157787	G	A	0.72	Haplotype Block Selection	rs132828674	0.0933333	0.125	0.183333	0.15	0		0.304348	0.45	0.433333
Affx-282924198	1	3171478	G	C	0.95	Impact	rs136362234	0.0535117	0.375	0.133333	0.05	0	0.0833333	0.152174	0.0833333	0.0166667	0
Affx-979268859	1	3172426	C	T	0.65974	Impact	rs377895885
Affx-979343529	1	3175692	C	T	0.66	Impact	rs209562204	0.0538721	0.075	0.166667	0.2	0	0	0.326087	0.275862	0.396552	0
Affx-106511948	1	3182687	C	T	0.869329	Illumina	rs109205247	0.113333	0.125	0.283333	0.55	1	0.0416667	0.413043	0.3	0.583333	0.7
Affx-93127844	1	3186563	G	A	0.95	Impact	rs381509678		0.1	0.1	0.2	0	0.0833333	0.0434783	0		0
Affx-1242474880	1	3210399	T	A	0.702	Impact	rs110022783	0.653846	0.825	0.883333	0.7	1	0.708333	0.73913	0.883333	0.724138
Affx-575982038	1	3230359	G	A	0.95	Haplotype Block Selection	rs41594256	0.523333	0.65	0.433333	0.4	0	0.625	0.5	0.266667	0.316667	0.1
Affx-979231359	1	3292026	A	G	0.95	Haplotype Block Selection	rs136500586	0.379195	0.7	0.666667	0.2	0.5	0.333333	0.5	0.816667	0.316667	0.4
Affx-1243577837	1	3301098	T	G	0.702	Haplotype Block Selection	rs209472046	0.191667	0.05	0.12069	0.05	0.5	0.125	0.0217391	0.516667	0.05	0
Affx-1242474968	1	3314703	C	T	0.742	Haplotype Block Selection	rs134487796	0.152685	0	0	0	0	0.125	0.0652174	0	0	0
Affx-1243577857	1	3350233	T	C	0.756	Haplotype Block Selection	rs435858615	0.183502	0	0	0	0	0	0	0	0	0
Affx-578915129	1	3352717	G	A	0.632	Haplotype Block Selection	rs136275084
Affx-106531111	1	3365623	C	T	0.915038	Illumina	rs109567373	0.0766667	0.1	0.0833333	0.05	0	0.25	0.0434783	0.1	0.133333	0.1
Affx-1242475114	1	3392020	T	TA	0.63	Haplotype Block Selection	---	0.210702	0.35	0.133333	0.3	0.5	0.0416667	0.23913	0.431034	0.133333	0.2
Affx-106513428	1	3396953	C	T	0.95	Illumina	rs109476237	0.251667	0.1	0.366667	0.15	0	0.25	0.130435	0.116667	0.183333	0.2
Affx-206990832	1	3415343	T	C	0.8281	Haplotype Block Selection	rs110084966	0.602007	0.35	0.12069	0.65	0.5	0.25	0.369565	0.275862	0.366667	0.6
Affx-106516460	1	3434539	A	G	0.95	Illumina	rs110930058	0.25	0.1	0.25		0.5	0.166667	0.26087	0.25	0.465517	0.2
Affx-106549653	1	3470316	C	T	0.722891	Illumina	rs110984569	0.275	0.275	0.45	0.35	0.5	0.375	0.130435	0.216667		0.1
Affx-575982260	1	3483574	A	G	0.90981	Haplotype Block Selection	rs43208840	0.416107	0.5	0.383333	0.45	0.5	0.208333	0.282609	0.366667	0.383333	1
Affx-1242475308	1	3487010	T	C	0.676	Haplotype Block Selection	rs43208832	0.561667	0.7	0.5	0.6	0.5	0.291667	0.608696	0.466667	0.683333	0.6
Affx-106533168	1	3492221	T	G	0.934862	Illumina	rs43207817	0.653846	0.875	0.516667		0	0.125	0.630435	0.616667	0.6	0.4
Affx-1248063059	1	3500540	C	A	0.668	DSN Unique	rs800471581	0.0233333	0	0	0	0	0	0	0	0	0
Affx-38012087	1	3520487	C	T	0.95	Impact	rs208710861	0.788333	0.975	0.95	1	1	0.833333	0.978261	0.982759	0.983333	0.7
Affx-106509447	1	3560291	T	C	0.764277	Illumina	rs43214720	0.941472	0.975	0.883333	0.95	1	0.958333	0.869565	0.983333	0.6	1
Affx-106542339	1	3599891	G	A	0.870013	Haplotype Block Selection	rs110683342	0.132107	0.05	0.0166667	0.4	0	0.375	0.478261	0.45		0
Affx-979231370	1	3611248	T	C	0.638	Haplotype Block Selection	rs43213430	0.422034	0.55	0.283333	0.1	0.5	0.291667	0.0434783	0.2	0.0833333	0.2
Affx-1242475527	1	3619277	T	C	0.742	Haplotype Block Selection	rs135007661	0.0852843	0.15	0.483333	0.15	0	0.125	0.130435	0.116667	0.15	0
Affx-106517053	1	3653664	C	T	0.73279	Illumina	rs43213404	0.0637584	0.1		0.35	0	0.0833333	0.181818	0.103448	0.0833333
Affx-1242475628	1	3689299	T	TATTC	0.79	Haplotype Block Selection	---	0.626263	0.575	0.566667	0.35	1	0.541667	0.23913	0.466667	0.316667	1
Affx-1242475645	1	3697099	A	G	0.758	Haplotype Block Selection	rs461799246	0.157191	0	0		0	0.0416667	0.0217391	0	0	0.3
Affx-1242475671	1	3706171	T	A	0.7	Haplotype Block Selection	rs109168316	0.197324	0.35	0.0833333	0.35	0.5	0.0833333	0.5	0.483333	0.25	0
Affx-979231372	1	3717415	C	A	0.788235	Haplotype Block Selection	rs110191224	0.41	0.575	0.533333	0.25	0.5	0.208333	0.0652174	0.2	0.15	0.1
Affx-1242475733	1	3734140	G	A	0.764	Haplotype Block Selection	rs210744870	0.156667	0	0	0	0	0.0416667	0.0217391	0	0	0.2
Affx-257150033	1	3793278	G	A	0.654	Impact	rs132705315	0.152685	0.05	0.0833333	0.05	0	0.166667	0.0869565	0	0.0333333	0
Affx-979268863	1	3799193	T	C	0.61	Impact	rs384309250	0.148148	0	0.0166667	0.05	0	0.0833333	0	0.116667	0	0
Affx-1243578264	1	3824676	T	C	0.672	Impact	rs442121867	0.143098	0	0	0	0		0.0217391	0.0172414	0
Affx-1243578265	1	3824892	G	C	0.736	Impact	rs110255924	0.145973	0.05	0.0862069	0.05	0	0.166667	0.0652174	0	0.0333333	0
Affx-1242475829	1	3826708	T	A	0.66	Impact	rs464890497	0.157191	0	0	0	0	0.0416667	0.0217391	0	0	0.8
Affx-106546909	1	3826765	C	T	0.86912	Illumina	rs43211381	0.927852	0.3	0.5	0.55	0.5	0.75	0.565217	0.816667	0.7	1
Affx-577354367	1	3861516	C	A	0.95	Haplotype Block Selection	rs43030780	0.637124	0.625	0.583333	0.7	1	0.708333	0.456522	0.533333	0.5	0.1
Affx-1242475876	1	3867730	T	C	0.716	Haplotype Block Selection	rs378198906		0.0526316		0.05	0	0.333333	0.136364		0.0666667
Affx-578915284	1	3875501	G	A	0.748	Haplotype Block Selection	rs43031646	0.194257	0.025			0		0.75	0.2	0.616667	0.1
Affx-1243578295	1	3881798	A	C	0.698	Haplotype Block Selection	rs43031652	0.176768	0	0.266667	0.15	0	0.125	0.565217	0.2	0.516667	0
Affx-1059652529	1	3895421	A	C	0.762	Haplotype Block Selection	rs134891780	0.347826	0.2	0.416667	0.3	0	0.541667	0.347826	0.4	0.0666667	0.5
Affx-106510017	1	3908027	C	T	0.95	Illumina	rs42381983	0.37	0.5	0.666667	0.5	0.5	0.416667	0.26087	0.233333	0.333333	0.1
Affx-1242475941	1	3914758	G	C	0.76	Haplotype Block Selection	rs137640480	0.543478	0.6	0.637931	0.35	0.5	0.416667	0.282609	0.55	0.327586	0.2
Affx-1242475960	1	3928123	A	G	0.728	Haplotype Block Selection	---	0.543333	0.6	0.65	0.35	0.5	0.416667	0.282609	0.55	0.316667	0.3
Affx-113729241	1	3958736	A	G	0.95	Illumina	rs29012843	0.476589	0.525	0.283333	0.35	0.5	0.5	0.630435	0.7	0.316667	0.4
Affx-106544056	1	3958867	T	G	0.95	Illumina	rs29012842	0.478333	0.525	0.283333	0.35	0.5	0.5	0.630435	0.7	0.316667	0.4
Affx-1242476035	1	3995181	G	A	0.688	Haplotype Block Selection	rs208344209	0.0468227	0.5	0.166667	0.3	0	0.0416667	0.0869565	0.116667	0.1	0.1
Affx-106523165	1	4004958	A	G	0.95	Illumina	rs43154710	0.81	0.975	0.816667	0.9	1	0.666667	0.847826	0.983333	0.706897	1
Affx-113729586	1	4086403	C	A	0.95	Illumina	rs43210602	0.516722	0.85	0.568966	0.75	0.5	0.541667	0.695652	0.766667	0.4	0.5
Affx-1248063064	1	4100886	T	C	0.7	DSN Unique	---	0.0783333	0	0	0	0	0	0	0	0	0
Affx-106535904	1	4113357	G	A	0.668092	Illumina	rs41582551	0.33557	0.55	0.633333	0.15	0	0.416667	0.26087		0.482759	0.2
Affx-106502211	1	4142326	C	T	0.95	Illumina	rs110602426	0.0433333	0.526316		0.1	0	0.25	0.0869565	0.1	0.0666667	0.4
Affx-1242476199	1	4158073	G	T	0.748	Haplotype Block Selection	rs136318999		0.4	0.3		0	0.0416667	0.0217391	0.0166667	0.241379	0.1
Affx-1242476203	1	4160271	A	T	0.762	Haplotype Block Selection	rs43212601	0.535959	0.525	0.566667	0.3	0	0.583333	0.26087	0.216667		0.3
Affx-106517257	1	4168130	T	C	0.95	Illumina	rs41584384	0.807432	0.975	0.65	0.5	0.5	0.583333	0.695652	0.933333	0.75	0.9
Affx-1243578453	1	4169355	T	A	0.776	Impact	rs211259459	0.146465	0.225	0.0344828	0.1	0	0.0416667	0.152174	0.155172	0.0166667	0.1
Affx-1243578454	1	4169538	A	AC	0.706	Impact	---	0.794314	0.95	0.65		0.5	0.583333	0.630435	0.933333	0.683333	0.9
Affx-1242476213	1	4172011	A	AGTTTTGCCTT	0.76	Haplotype Block Selection	---
Affx-1242476216	1	4173782	C	A	0.764	Haplotype Block Selection	rs211344372	0.0366667	0.2	0.0333333	0.1	0	0	0.0652174	0.0833333	0.0166667	0
Affx-1242476219	1	4179487	T	G	0.762	Haplotype Block Selection	rs380638909	0.438127	0.5	0.6	0.4	1	0.375	0.434783	0.416667		0.2
Affx-575982869	1	4181307	G	C	0.732	Haplotype Block Selection	rs208825692	0.595318	0.5		0.6	0	0.625	0.565217	0.583333	0.551724	0.8
Affx-38015061	1	4198464	A	G	0.708	Haplotype Block Selection	rs441254984	0.0635452	0.025	0.0833333	0.05	0	0.0833333	0.173913	0.103448	0.233333	0.1
Affx-1243578478	1	4203096	A	C	0.742	Haplotype Block Selection	rs209053844	0.045	0.125	0.116667	0	0	0.125	0.108696	0	0.15	0.1
Affx-113715740	1	4204146	T	C	0.922358	Haplotype Block Selection	rs109618019	0.0433333	0.05	0.2	0.05	0	0	0.0217391	0.0344828	0.0666667	0.1
Affx-578915396	1	4206758	C	T	0.716	Haplotype Block Selection	rs211163739	0.115	0.225	0.283333	0.2	0	0.25	0.434783	0.2	0.433333
Affx-106551810	1	4209559	G	A	0.752	Haplotype Block Selection	rs109754914	0.212375	0.289474	0.366667	0.25	0	0.458333	0.363636	0.183333	0.2	0.7
Affx-1242476254	1	4212537	G	A	0.742	Haplotype Block Selection	rs137437435	0.0536913	0.1	0	0	0	0	0	0.0862069	0	0
Affx-1242476267	1	4226693	A	G	0.758	Haplotype Block Selection	rs377821955	0.0451505	0.05	0.2	0.05	0	0	0.0217391	0.0333333	0.0666667	0.2
Affx-106537545	1	4250046	G	T	0.708	Illumina	rs110593395	0.711409	0.65	0.683333	0.95	1	0.916667	0.869565	0.716667	0.783333	0.4
Affx-575982940	1	4261708	G	T	0.95	Haplotype Block Selection	rs29011313	0.334448	0.45	0.35	0.1	0	0.291667	0.152174	0.433333	0.216667	0.9
Affx-575982944	1	4265954	G	A	0.702	Haplotype Block Selection	rs43214756	0.610368	0.75	0.616667	0.85	0.5	0.666667	0.413043	0.65	0.816667	0.2
Affx-1243578519	1	4271334	C	T	0.658	Haplotype Block Selection	rs385001936	0.0472973	0.05	0.166667	0.1	0	0	0.0434783	0.0333333	0.0666667	0
Affx-1242476302	1	4276937	C	CTT	0.68	Haplotype Block Selection	---	0.289298	0.25		0.1	0	0.208333	0.347826	0.0666667	0.15	0.7
Affx-979268873	1	4289445	C	T	0.656	Impact	rs208247930	0.220736	0.025	0	0.05	0	0.0833333	0.0434783	0.0862069	0.05	0
Affx-1243578535	1	4292458	G	A	0.646	Haplotype Block Selection	rs109111102	0.359532	0.325	0.716667	0.55	1	0.708333	0.586957	0.266667	0.716667	0.2
Affx-1059888199	1	4294917	A	G	0.712	Haplotype Block Selection	rs137649862	0.112416	0.15	0.12069	0.3	0	0.0833333	0.195652	0.551724	0.183333	0.1
Affx-979343552	1	4296895	A	G	0.636	Impact	rs43214777	0.938127	0.95	0.933333	0.7	1	0.916667	0.804348	0.733333	0.883333	0.9
Affx-1059949640	1	4303901	A	G	0.674	Haplotype Block Selection	rs43215874	0.937919	0.525	0.833333	0.5	1	0.916667	0.804348	0.716667	0.85	0.8
Affx-106540180	1	4309205	G	A	0.95	Illumina	rs29024375	0.489967	0.4	0.716667	0.4	1	0.75	0.652174	0.35	0.583333	0.1
Affx-106532013	1	4335252	T	C	0.748566	Illumina	rs43215834	0.254181	0.175	0.1	0.4	0	0.208333	0.326087	0.35	0.293103	0.1
Affx-1248063065	1	4336767	G	A	0.672	DSN Unique	---	0.0317726	0	0	0	0	0	0	0	0	0
Affx-38015774	1	4347432	C	T	0.95	Haplotype Block Selection	rs132975802	0.35786	0.325	0.568966	0.3	1	0.416667	0.565217	0.266667	0.516667	0.1
Affx-38015793	1	4352063	A	G	0.95	Impact	rs209817881	0.384615	0.75	0.7	0.3	1	0.333333	0.543478	0.366667	0.55	0.2
Affx-93057105	1	4357756	C	T	0.81301	Impact	rs451410233	0.048495	0	0	0	0	0.25	0.0434783	0	0	0.1
Affx-575983057	1	4395947	G	A	0.95	Impact	rs210078892	0.35	0.325	0.516667	0.3	1	0.583333	0.5	0.241379	0.534483	0.2
Affx-38016069	1	4418006	A	G	0.95	Haplotype Block Selection	rs43209286	0.706667	0.825	0.8	0.6		0.666667	0.586957	0.3	0.716667	0.8
Affx-578281579	1	4423343	T	C	0.622	Impact	rs43209261	0.209732	0.05	0.0833333	0.25	0	0.0416667	0	0.233333	0.116667	0.5
Affx-1242476415	1	4429880	G	A	0.696	Impact	rs136779774	0.181667	0.05	0.0166667	0.05	0	0.0416667	0	0.206897	0.0517241	0.1
Affx-1242476416	1	4429981	T	C	0.652	Impact	rs134083401	0.181667	0.05	0.0166667	0.05	0	0.0416667	0	0.233333	0.05	0.1
Affx-1242476417	1	4430980	T	C	0.658	Impact	rs43217226	0.181667	0.05	0.0166667	0.05	0	0.0416667	0	0.233333	0.05	0.1
Affx-1242476418	1	4431202	T	TA	0.748	Impact	---	0.177365	0.0526316	0.0166667	0.05	0	0.0416667	0	0.241379	0.0517241	0.1
Affx-1242476475	1	4457833	G	C	0.69	Haplotype Block Selection	rs432531919	0.0855705	0	0	0	0	0	0	0	0.0333333	0
Affx-1242476490	1	4469403	C	A	0.716	Haplotype Block Selection	rs382394793	0.0824916	0.375	0.116667	0	0	0.0416667	0.0869565	0.0862069	0.05	0.2
Affx-106507803	1	4494007	G	A	0.624986	Illumina	rs110253059	0.325	0.35	0.1	0.2	0		0.0681818	0.116667	0.25	0.6
Affx-1242476541	1	4500878	T	C	0.64	Haplotype Block Selection	rs110591274	0.292642	0.225	0.35	0.4	0.5	0.25	0.456522	0.533333	0.583333	0.4
Affx-1242476547	1	4504864	A	G	0.726	Haplotype Block Selection	rs381047760	0.106061	0.025	0.0666667	0.35	0	0.0416667	0.130435	0.0166667	0.0833333	0
Affx-1242476549	1	4511652	C	T	0.75	Haplotype Block Selection	rs378393389	0.0501672	0.075	0	0	0	0	0.0869565	0	0.05	0.4
Affx-1242476565	1	4521519	T	C	0.7	Haplotype Block Selection	rs208956262	0.108997	0.421053		0	0	0	0.0227273		0.0689655	0.1
Affx-106552783	1	4547357	T	G	0.95	Illumina	rs43212751	0.433333	0.9	0.433333	0.7	1	0.625	0.478261	0.5	0.3	0.4
Affx-1242476589	1	4560043	G	A	0.716	Haplotype Block Selection	rs43211683	0.86	0.8	0.75	0.9	0.5	0.708333	0.652174	0.666667	0.633333	0.9
Affx-1242476603	1	4570537	A	T	0.796	Haplotype Block Selection	rs110968526	0.332215	0.375	0.3	0.25	0.5	0.666667	0.413043	0.633333	0.433333	0.5
Affx-106529070	1	4615149	C	T	0.909632	Illumina	rs43211655	0.418333	0.225	0.483333	0.65	0.5	0.0833333	0.434783	0.1	0.45	0
Affx-577354180	1	4624439	G	A	0.95	Haplotype Block Selection	rs43211665	0.931667	0.725	0.9	0.95	0.5	0.958333	0.913043	0.433333	0.8	0.4
Affx-1242476695	1	4659104	C	T	0.658	Haplotype Block Selection	rs43211018	0.941667	0.875	0.933333	1	1	0.958333	0.934783	0.775862	0.933333	0.4
Affx-1243578703	1	4667909	GC	G	0.766	Haplotype Block Selection	rs381681755					0		0.0434783			0
Affx-115873577	1	4673828	T	C	0.612	Impact	rs137765710	0.276846	0.175	0.25	0.25	0	0.208333	0.217391	0.25	0.216667	0
Affx-115861602	1	4673903	C	T	0.85	Impact	rs466814818	0.120401	0.05	0.05	0	0	0	0	0	0	0
Affx-575983307	1	4680427	A	G	0.756	Haplotype Block Selection	rs43210985	0.824415	0.575	0.816667	0.95	1	0.75	0.673913	0.433333	0.883333	0.2
Affx-38017205	1	4699856	T	C	0.84169	Haplotype Block Selection	rs43210963	0.911667	0.975	0.983333	1	1	0.916667	0.913043	0.8	0.931034	1
Affx-38017256	1	4716471	T	G	0.816	Haplotype Block Selection	rs110475828	0.851171	0.85	0.916667	0.9	1	0.708333	0.73913	0.8	0.816667	0.5
Affx-106537646	1	4729973	C	T	0.95	Illumina	rs41628897	0.378788	0.5	0.35	0.05	0	0	0.0869565	0.266667	0.25	0.1
Affx-106554223	1	4752971	C	T	0.721475	Illumina	rs41633082	0.533445	0.475	0.283333	0.65	1	0.625	0.608696	0.466667	0.55	0.6
Affx-1243578757	1	4760192	G	A	0.734	Haplotype Block Selection	rs110510776	0.53367	0.475	0.283333	0.65	1	0.625	0.608696	0.466667	0.55	0.6
Affx-1243578770	1	4773804	A	T	0.782	Haplotype Block Selection	rs208997204	0.208475	0.2	0.166667	0.3	1	0.458333	0.173913	0.233333	0.2	0.1
Affx-1242476892	1	4776426	G	GA	0.72	Haplotype Block Selection	---	0.945392		0.810345	0.95	1	0.875	1	0.983333		1
Affx-1242476900	1	4782805	TAAAG	T	0.744	Haplotype Block Selection	rs383076838	0.160535	0.125	0.0666667	0.05	0	0.25	0.152174	0.0833333	0.116667	0
Affx-106541993	1	4804971	A	G	0.922407	Illumina	rs43209887	0.181667	0.25	0.133333	0.2	0	0.333333	0.23913	0.362069	0.2	0.5
Affx-575983409	1	4808480	C	G	0.752	Haplotype Block Selection	rs43209883	0.181667	0.25	0.133333	0.25	0	0.541667	0.318182	0.35	0.2	0.5
Affx-575983427	1	4831911	G	A	0.778	Haplotype Block Selection	rs210033970	0.263066	0.131579	0.216667		1	0.291667	0.113636	0.116667		0.2
Affx-1242476958	1	4841880	A	C	0.722	Haplotype Block Selection	rs385098211	0.0944056	0.1	0.0166667		0		0	0.0166667	0	0
Affx-106548115	1	4856702	A	G	0.78943	Haplotype Block Selection	rs109426883	0.676667	0.825	0.583333	0.45	0	0.458333	0.369565	0.62069	0.3	0.7
Affx-1242477026	1	4862062	A	G	0.662	Haplotype Block Selection	rs208528213	0.0916667	0.1	0.116667	0.1	1	0.0416667	0.130435	0.183333	0.116667	0.2
Affx-1242477043	1	4865967	T	G	0.728	Haplotype Block Selection	rs110657723
Affx-1242477060	1	4870663	T	C	0.746	Haplotype Block Selection	rs135054572	0.0685619	0.025	0.0666667	0.05	0	0.0833333	0.0869565	0	0.116667	0.2
Affx-1242477098	1	4883262	T	C	0.766	Haplotype Block Selection	rs379810368	0.143098	0.125	0.05	0.2	0	0.458333	0.159091	0.0862069	0.0833333	0.4
Affx-1248063070	1	4898415	TA	T	0.694	DSN Unique	---	0.0323129	0	0.0166667	0	0	0	0	0	0	0
Affx-1248063071	1	4925419	C	T	0.648	DSN Unique	---	0.0334448	0	0	0	0	0	0.0217391	0	0	0
Affx-1243578817	1	4960436	C	T	0.758	Haplotype Block Selection	---	0.10473	0.1		0.1	0.5	0.0416667	0.130435		0.0344828	0
Affx-1248063073	1	4964569	G	A	0.768	DSN Unique	---	0.025	0	0	0	0	0	0	0	0	0
Affx-277080614	1	4968806	T	C	0.74	Haplotype Block Selection	rs136828293	0.64214	0.625	0.6			0.5	0.630435	0.9	0.586207	0.5
Affx-577354262	1	4973367	A	G	0.95	Haplotype Block Selection	rs41571665	0.561873	0.725	0.45	0.85	0.5	0.5	0.673913	0.783333	0.283333	1
Affx-106552749	1	4982601	A	C	0.734613	Illumina	rs42861680	0.150502	0.125	0.133333	0.15	0	0	0.152174	0.233333	0.05	0.3
Affx-106509244	1	4991120	A	G	0.855827	Illumina	rs43102166	0.954849	0.925	0.883333		1	1	0.978261	1	1	0.8
Affx-106496760	1	5012080	T	C	0.95	Illumina	rs43204112	0.312709	0.375	0.4		0.5	0.625	0.608696	0.716667	0.233333	0.8
Affx-38018272	1	5037720	T	C	0.95	Haplotype Block Selection	rs110837142	0.84396	0.875	0.95	0.8	1	0.708333	0.804348	0.983333	0.783333	1
Affx-106538276	1	5044963	A	G	0.794056	Illumina	---	0.157718	0.125	0.2	0.15	0	0.375	0.0869565	0.0333333	0.155172	0.1
Affx-1242477414	1	5052627	C	T	0.778	Haplotype Block Selection	rs135784318	0.170034	0.2	0.266667	0.15	0	0.625	0.195652	0.0166667		0.3
Affx-294709831	1	5058523	A	G	0.83398	Haplotype Block Selection	rs133137371	0.64094		0.517241	0.7	0.5	0.291667	0.608696	0.566667	0.633333	0.7
Affx-106498032	1	5099108	C	A	0.618	Haplotype Block Selection	rs133492832	0.616162	0.8	0.616667	0.75	0.5	0.541667	0.76087	0.810345	0.568966	0.5
Affx-1242477530	1	5118400	T	A	0.788	Haplotype Block Selection	rs109856736	0.840136	0.825		0.65	0.5	0.875	0.75		0.603448	1
Affx-106517849	1	5147933	C	A	0.941602	Illumina	rs43099270	0.766102	0.925	0.7	0.85	1	0.416667	0.826087	0.783333	0.583333	0.6
Affx-979343612	1	5173858	C	T	0.7382	Impact	rs379869932	0.045302	0.05	0.05		0	0	0		0
Affx-979343615	1	5195295	T	C	0.64	Impact	---	0.243945	0.1	0.3	0.1	0	0.166667	0.0869565	0.216667	0.366667	0.2
Affx-979231403	1	5229618	T	C	0.864665	Haplotype Block Selection	rs111003524	0.272575	0.2	0.133333	0.6	0.5	0.416667	0.195652	0.383333	0.241379	0
Affx-1242477658	1	5242634	A	C	0.682	Haplotype Block Selection	rs135936779	0.322917	0.210526	0.310345		0	0.291667			0.283333	0.1
Affx-1242477664	1	5244357	G	C	0.738	Haplotype Block Selection	rs137075715	1	1	1	1	1	1	1	1		1
Affx-1248063074	1	5247742	C	T	0.63	DSN Unique	---					0.25	0	0			0.1
Affx-1242477685	1	5277847	T	C	0.74	Haplotype Block Selection	---
Affx-1242477695	1	5280941	T	C	0.716	Haplotype Block Selection	---	0.323232	0.2	0.3	0.5	0	0.25				0.1
Affx-1242477710	1	5285780	G	A	0.704	Haplotype Block Selection	---
Affx-1248063075	1	5287776	C	A	0.654	DSN Unique	---	0	0	0	0	0	0	0	0	0	0
Affx-1242477731	1	5293330	CT	C	0.706	Haplotype Block Selection	rs381885562
Affx-1242477755	1	5300790	C	G	0.74	Haplotype Block Selection	rs43189657	0	0	0	0	0	0	0	0	0	0
Affx-1242477775	1	5309186	C	T	0.662	Haplotype Block Selection	rs383366957	0.158249	0.175	0.0666667	0.1	0.5		0.0869565	0.0666667	0.1	0
Affx-1243578970	1	5340998	G	C	0.742	Haplotype Block Selection	rs42319969	0.624579	0.4	0.465517	0.6	0.5	0.583333	0.804348	0.516667	0.7	0.7
Affx-575983824	1	5344578	C	T	0.95	Haplotype Block Selection	rs42319963	0.734899	0.35	0.266667	0.35	0.5		0.673913	0.5	0.283333	0.6
Affx-106517536	1	5384710	C	T	0.65577	Illumina	rs42317790
Affx-1242477889	1	5387383	T	C	0.774	Haplotype Block Selection	rs109812208	0.164983	0.025	0.0833333	0	0	0.291667	0.195652	0.1	0.316667	0
Affx-575983863	1	5389646	A	T	0.63	Impact	rs42317785	0.285714	0.342105	0.25	0.3	1	0.0833333		0.183333	0.0666667	0.1
Affx-1243578997	1	5397643	C	A	0.754	Haplotype Block Selection	rs383572900	0.151515	0.1	0.05		0.5	0.0416667	0.108696	0.0166667	0.0166667	0
Affx-1242477946	1	5419443	T	C	0.722	Haplotype Block Selection	rs136208333		0.447368	0.5		0.5		0.340909		0.568966
Affx-1242477984	1	5442410	T	A	0.756	Haplotype Block Selection	rs208995231									0.103448	0
Affx-1242477990	1	5446471	G	T	0.732	Haplotype Block Selection	rs210539667	0.213805	0.075	0.133333	0.2	0	0.208333	0.0869565	0.133333	0.0833333	0.1
Affx-106517085	1	5462172	C	A	0.706591	Illumina	rs29021339	0.175676	0.2	0.1	0.15	0	0.208333	0.173913	0.283333	0.0666667	0.2
Affx-1242478032	1	5473545	G	A	0.744	Haplotype Block Selection	rs378491621	0.0633333	0.05	0	0.2		0.0416667	0.0652174	0	0.0666667	0
Affx-106507851	1	5490114	G	A	0.664832	Illumina	rs42316637	0.109428	0.025	0.0689655	0.2	0.5	0.0416667	0.217391	0.15	0.0666667	0.4
Affx-1243579039	1	5503223	A	G	0.78	Haplotype Block Selection	rs42315427
Affx-979343621	1	5506653	G	A	0.664	Impact	rs42315421	0.326087	0.45	0.333333	0.35	0.5	0.458333	0.130435	0.333333	0.15	0.1
Affx-577355718	1	5506772	G	A	0.95	Impact	rs109706911	0.331104	0.1	0.1	0.05	0	0.125	0.195652	0.216667	0.3	0.2
Affx-979343622	1	5506878	A	G	0.676	Impact	rs211175836	0.33	0.1	0.1		0	0.125	0.195652	0.216667	0.3	0.2
Affx-575983968	1	5506931	T	C	0.95	Impact	rs42315420	0.653846	0.55	0.466667	0.45	0.5	0.708333	0.413043	0.55	0.5	0.7
Affx-1243579046	1	5510878	G	T	0.74	Impact	rs109372031	0.389456		0.533333	0.5	0.5	0.625	0.282609	0.266667	0.172414	0.3
Affx-106544089	1	5562248	T	G	0.682542	Illumina	rs42314082	0.311644	0.125	0.133333	0.3	0		0.326087	0.566667	0.283333	0.2
Affx-106512637	1	5615120	T	C	0.95	Haplotype Block Selection	rs41614480	0.788333	0.85	0.916667	0.85	1	0.791667	0.630435	0.833333	0.896552	0.8
Affx-115880500	1	5628002	G	A	0.95	Impact	rs211164513	0.0983333	0.025	0.266667	0.1	0	0.125	0.0652174	0.183333	0	0
Affx-282920919	1	5628143	A	G	0.67	Impact	rs137649703	0.363333	0.125	0.15	0.25	0	0.166667	0.195652	0.3	0.15	0
Affx-257092385	1	5628238	C	A	0.831435	Impact	rs210391883	0.705	0.85	0.566667	0.65	0.5		0.717391	0.633333	0.583333	0.2
Affx-38020233	1	5629126	T	C	0.718	Haplotype Block Selection	rs42313111	0.448161	0.425	0.333333	0.5	0	0.458333	0.630435	0.4	0.189655	0.1
Affx-106512599	1	5644654	C	T	0.820292	Illumina	rs109911348	0.0568562	0.2	0.258621	0.25	0.5	0.5	0.347826	0.1	0.0862069
Affx-1242478318	1	5658727	G	C	0.75	Haplotype Block Selection	rs211079630	0.0852843	0	0.1	0.05	0.5	0.166667	0.23913	0	0.0333333	0
Affx-106540350	1	5668141	A	G	0.647273	Illumina	rs42318929	0.444444	0.525	0.433333	0.15	1	0.166667	0.413043	0.183333		0
Affx-1242478341	1	5668709	CAACAAT	C	0.696	Haplotype Block Selection	rs137611270	0.638333	0.5	0.533333	0.85	0	0.833333	0.586957	0.816667	0.583333	0.3
Affx-1242478358	1	5682471	G	A	0.738	Haplotype Block Selection	rs210846979
Affx-575984125	1	5688653	G	A	0.774	Haplotype Block Selection	rs42318894		0.45				0.416667	0.386364			0.6
Affx-257144575	1	5690034	T	C	0.674	Impact	rs42318888	0.776667	0.95	0.766667	0.45	1	0.291667	0.586957	0.683333	0.683333	0.4
Affx-257096670	1	5690254	G	A	0.95	Impact	rs109517566	0.102007	0	0.166667	0.1	0	0.625	0.282609	0.0666667	0.133333	0.1
Affx-1243579161	1	5690355	C	T	0.674	Impact	rs378646794	0.155518	0.275	0.133333	0.1	0		0.0434783	0.3	0.483333	0
Affx-115857994	1	5690401	A	T	0.95	Impact	rs135901046	0.326087	0.3	0.133333	0.15	0	0.0416667	0.130435	0.35	0.483333	0.1
Affx-282923974	1	5690467	A	T	0.66855	Impact	rs42318886	0.224832	0.05	0.233333	0.55	0	0.708333	0.369565	0.316667	0.293103	0.6
Affx-106549645	1	5692100	A	G	0.619933	Illumina	rs42318880	0.222789	0.0526316	0.233333	0.55	0	0.708333	0.369565	0.316667	0.316667	0.6
Affx-106521032	1	5720949	C	T	0.80441	Illumina	rs42318869	0.0939597	0.075	0.166667	0.05	0	0.166667	0.0869565	0.0666667	0.133333	0
Affx-38020706	1	5743277	G	T	0.734	Haplotype Block Selection	rs134829252	0.183946	0.125	0.15	0.2	0.5	0.25	0.195652	0.116667	0.0666667	0.5
Affx-106542757	1	5745330	C	T	0.95	Illumina	rs41614477	0.249164	0.157895	0.206897	0.55	0.5	0.333333	0.23913	0.258621	0.25	0.3
Affx-575984182	1	5753664	T	C	0.694	Haplotype Block Selection	rs136438237	0.42953	0.6	0.616667	0.7	0.5	0.583333	0.695652	0.616667	0.316667	1
Affx-1243579209	1	5762691	C	T	0.788	Haplotype Block Selection	rs385736472	0.19661	0.1	0.166667	0.55	0	0.166667	0.181818	0.0666667	0.116667
Affx-38020793	1	5764859	C	T	0.95	Haplotype Block Selection	rs133780803	0.89	0.9	0.85	0.95	0.5	0.708333	0.630435	0.916667	0.8	0.8
Affx-106513753	1	5768796	C	T	0.894608	Illumina	rs109430859	0.616554	0.425	0.45	0.5	0.5	0.375	0.369565	0.683333	0.7	0.4
Affx-38020824	1	5771009	A	G	0.746	Impact	rs137611050	0.613176	0.425	0.431034	0.5	0.5	0.375	0.391304	0.683333	0.7	0.8
Affx-575984196	1	5771311	A	G	0.682	Impact	rs134967379	0.619128	0.425	0.45	0.5	0.5	0.375	0.391304	0.683333	0.7	0.9
Affx-1243579218	1	5771474	T	C	0.636	Impact	rs210125910
Affx-1243579219	1	5772088	T	C	0.748	Impact	rs207503233
Affx-1243579220	1	5772131	G	T	0.652	Impact	rs379507314	0.0925926	0	0	0	0	0	0	0	0.0166667	0
Affx-294707862	1	5803981	T	C	0.787415	Haplotype Block Selection	rs109724599	0.811037	0.475	0.766667	0.65	0.5	0.75	0.782609	0.716667	0.933333	0.9
Affx-1242478549	1	5809321	G	C	0.73	Haplotype Block Selection	rs382595545	0.045	0.1	0.0666667	0	0	0	0	0.0166667	0	0
Affx-257111457	1	5830269	C	A	0.65	Impact	rs380475390	0.0838926	0.075	0.1	0	0	0.166667	0.282609	0.0333333	0.166667	0
Affx-1242478605	1	5838143	G	C	0.728	Haplotype Block Selection	rs210972832	0.0518395	0.075	0.0166667	0.15	0	0	0.0652174	0.224138	0.0333333	0.2
Affx-1243579262	1	5845238	T	C	0.722	Haplotype Block Selection	rs380056266	0.090301	0.1	0.133333	0	0	0	0.0217391	0.0333333	0.0666667	0
Affx-575984273	1	5862529	G	A	0.776	Haplotype Block Selection	rs109119151	0.291667	0.25	0.12069	0.35	0	0.208333	0.456522	0.45	0.216667	0.1
Affx-106546631	1	5909634	C	T	0.773654	Illumina	rs42845302	0.638983	0.425	0.533333	0.75		0.416667	0.565217	0.666667	0.637931	0.4
Affx-106547522	1	5945833	G	A	0.743128	Illumina	rs43213168	0.405	0.875	0.616667	0.4	0	0.75	0.543478	0.6	0.566667
Affx-1243579319	1	5967094	C	T	0.672	Haplotype Block Selection	rs43213146	0.513423	0.875	0.6	0.7	0.5	0.833333	0.613636	0.716667	0.683333	0.7
Affx-106550392	1	5985024	G	A	0.932505	Illumina	rs41634479	0.40273	0.175	0.433333	0.2	0.5	0.333333	0.304348	0.1	0.310345	0.3
Affx-257095490	1	6016439	C	T	0.628237	Illumina	rs43212241	0.0909091	0.105263	0.0833333	0.4	0	0.166667	0.434783	0.189655	0.155172	0.5
Affx-106511979	1	6038527	T	C	0.642314	Illumina	rs41623606	0.916107	0.9	0.916667	0.6	1	0.833333	0.565217	0.8	0.866667	0.6
Affx-1054050715	1	6048616	C	G	0.718	Haplotype Block Selection	rs382331303	0.4699	0.125	0.15	0.2	0	0.25	0.0869565	0.25	0.05	0.4
Affx-1243579370	1	6051836	C	T	0.752	Haplotype Block Selection	rs210802267	0.335	0.125	0.1	0.2	0	0.25	0.0652174	0.25	0.05	0.2
Affx-106511166	1	6062518	G	T	0.95	Illumina	rs43211556	0.518395	0.275	0.35	0.5	0.5	0.666667	0.326087	0.533333	0.396552	0.1
Affx-1242478965	1	6065398	T	G	0.74	Haplotype Block Selection	rs382997413	0.157095	0.075	0.1	0.05	0	0.125	0.0217391	0	0	0.1
Affx-575984487	1	6078517	C	T	0.686	Haplotype Block Selection	rs380814154	0.10906	0	0	0.1	0	0.0833333	0.108696	0.0833333	0.166667	0.8
Affx-1248063083	1	6091187	C	T	0.68	DSN Unique	---	0.0785953	0	0	0	0	0	0	0	0
Affx-1008777234	1	6092662	T	C	0.885214	Illumina	rs43210901	0.683333	0.75	0.616667	0.55	1	0.708333	0.565217	0.793103	0.633333	0.9
Affx-38022098	1	6097965	G	A	0.77	Haplotype Block Selection	rs133935463	0.332215	0.625	0.293103	0.3		0.458333	0.369565	0.45	0.3	0
Affx-1242479034	1	6107549	T	C	0.782	Haplotype Block Selection	rs209078204					0		0.0227273			0
Affx-1242479045	1	6115068	T	C	0.758	Haplotype Block Selection	rs384743495	0.0855705	0	0	0	0	0	0	0	0	0
Affx-294711497	1	6133181	T	C	0.95	Haplotype Block Selection	rs135205209	0.82	0.675	0.741379	0.8	1	0.708333	0.568182	0.55	0.586207	0.8
Affx-38022310	1	6154670	C	T	0.95	Haplotype Block Selection	rs109060096	0.838333	0.825	0.683333	0.75	1	0.75	0.630435	0.55	0.866667	0.5
Affx-106543376	1	6160986	G	T	0.95	Illumina	rs41630314	0.508361	0.2		0.4	0.5	0.333333	0.217391	0.6	0.416667	0.1
Affx-1242479085	1	6180333	ATTAT	A	0.74	Haplotype Block Selection	rs473515987	0.0833333	0	0	0	0	0	0	0	0.0166667	0
Affx-106542484	1	6184195	C	T	0.734024	Illumina	rs43210840	0.207358	0.175	0.233333	0.25	0	0.375	0.152174	0.166667	0.327586	0.2
Affx-106501663	1	6205654	T	C	0.826367	Illumina	rs41622772	0.503356	0.275	0.6	0.5	1	0.125	0.26087	0.5	0.433333	0.3
Affx-106517060	1	6232474	G	A	0.95	Illumina	rs41630300	0.0635452	0.1	0.0833333	0.05	0	0.0416667	0.195652	0.1	0.15	0.1
Affx-1242479147	1	6245649	C	T	0.722	Haplotype Block Selection	rs382391354	0.0633333	0.1	0.0833333	0.05	0	0.0416667	0.195652	0.1	0.155172	0
Affx-1242479158	1	6254294	CA	C	0.636	Haplotype Block Selection	rs383230401	0.168896	0.5	0.362069	0.05	0.5	0.0416667	0.26087	0.216667	0.15	0
Affx-575984640	1	6259629	G	A	0.75	Haplotype Block Selection	rs43214921	0.750836	0.65	0.433333	0.75	0.5	0.916667	0.76087	0.55	0.533333	0
Affx-1059952780	1	6261563	G	A	0.766	Haplotype Block Selection	rs132746365	0.205686	0.2	0.133333	0.25	0.5	0.333333	0.369565	0	0.266667	0
Affx-1059749328	1	6270567	G	A	0.77	Haplotype Block Selection	rs109792858	0.328283	0.3	0.116667	0.35	0	0.375	0.369565	0.0666667	0.25	0.7
Affx-106529801	1	6274384	C	T	0.848379	Illumina	rs41580510	0.801667	0.475	0.316667	0.6	0.5	0.708333	0.543478	0.616667	0.483333	0
Affx-1248063085	1	6276215	C	T	0.684	DSN Unique	---	0.08	0	0	0	0	0	0	0	0
Affx-1248063086	1	6284456	A	G	0.636	DSN Unique	---	0.0167785	0	0	0	0	0	0	0	0	0
Affx-106520718	1	6313376	C	T	0.95	Illumina	rs108997257	0.953177	0.725	0.35		0.5	0.75	0.630435	0.766667	0.583333
Affx-1248063087	1	6325810	G	A	0.712	DSN Unique	---	0.0802676	0	0	0	0	0	0	0	0
Affx-979231422	1	6346345	A	C	0.81953	Haplotype Block Selection	rs109080841	0.953333	0.775	0.616667	0.7	0.5	0.833333	0.673913	0.810345	0.666667	0.9
Affx-1243579537	1	6409165	T	A	0.626	Impact	rs110738727	0.727425	0.675	0.6	0.55	0.5		0.413043	0.633333	0.666667	0.9
Affx-1248063090	1	6414973	A	C	0.714	DSN Unique	rs799946420	0.0283333	0	0	0	0	0	0	0	0	0
Affx-257098661	1	6427422	G	A	0.688	Impact	rs109433280	0.726667	0.625	0.583333	0.5	0.5	0.583333	0.413043	0.25	0.666667	0
Affx-1248063091	1	6452568	A	C	0.678	DSN Unique	---	0.0808081	0		0	0	0	0	0	0	0
Affx-1242479428	1	6463273	T	C	0.758	Haplotype Block Selection	rs378130155	0.0932203	0.15	0.0833333	0.05	0	0	0	0	0.133333	0
Affx-1248063092	1	6494283	G	A	0.74	DSN Unique	---	0.0283333	0	0	0	0	0	0	0	0	0
Affx-1242479454	1	6499951	G	A	0.758	Haplotype Block Selection	rs109011867	0.475694	0.625	0.551724	0.5	0.5	0.541667	0.521739		0.633333	0.1
Affx-1243579574	1	6518903	C	T	0.696	Impact	---	0.153846	0	0	0	0	0	0	0	0	0
Affx-1242479471	1	6523689	C	G	0.69	Impact	rs379637740	0.0637584	0.05	0.0833333	0.05	0	0	0.0217391	0	0.133333	0
Affx-1248063096	1	6556116	A	G	0.716	DSN Unique	---	0.08	0	0	0	0		0.0217391	0	0	0
Affx-106505363	1	6568614	T	C	0.910304	Haplotype Block Selection	rs29024556	0.304348	0.375	0.15	0	0.5	0.0416667	0.0217391	0.216667	0.0172414	0.1
Affx-1242479537	1	6573236	G	A	0.694	Haplotype Block Selection	rs385555832	0.165552	0.125	0.166667	0.45	0	0.291667	0.130435	0.283333	0.133333	0.2
Affx-1242479541	1	6577482	C	T	0.71	Impact	---
Affx-1248063097	1	6577744	A	C	0.688	Impact	---	0.00668896	0	0	0	0	0	0	0	0	0
Affx-1242479547	1	6580830	T	C	0.768	Haplotype Block Selection	rs208127867	0.818333	0.85	0.733333		0.5	0.625	0.956522	0.883333	0.844828	0.9
Affx-106551887	1	6624565	T	C	0.95	Illumina	rs109307635	0.604027	0.75	0.5	0.25	0.5	0.375	0.673913	0.533333	0.5	0.1
Affx-106555048	1	6656130	T	C	0.95	Illumina	rs42612145	0.885	0.9	0.733333	0.85	0.5	0.666667	0.869565	0.883333	0.85	0.9
Affx-277079171	1	6663430	T	C	0.788	Haplotype Block Selection	rs42612215	0.608696	0.55	0.483333	0.65	1	0.625	0.347826	0.516667	0.9	0.5
Affx-257125801	1	6683341	G	C	0.95	Illumina	rs42612196	0.293333	0.4	0.3	0.15	1	0.458333	0.152174	0.166667	0.316667	0.1
Affx-575985014	1	6694424	A	G	0.73	Haplotype Block Selection	rs133240362	0.476667	0.15	0.283333	0.3	0	0.25	0.478261	0.35	0.233333	1
Affx-106528597	1	6740664	A	G	0.95	Illumina	rs42613075	0.648829	0.525	0.603448	0.65	0.5	0.791667	0.76087	0.516667	0.683333	1
Affx-1248063099	1	6785392	C	T	0.658	DSN Unique	rs720717927	0.00668896	0	0	0	0	0	0	0	0
Affx-1243579708	1	6792277	T	C	0.746	Haplotype Block Selection	rs133496086	0.185619	0.05	0.316667	0.3	1	0.333333	0.173913	0.233333	0.366667
Affx-1243579715	1	6810320	C	T	0.758	Haplotype Block Selection	rs378755039	0.107023	0.1	0.2	0	0	0.0416667	0	0	0	0
Affx-979343637	1	6826864	T	C	0.85	Impact	rs432141249
Affx-282920845	1	6827691	A	T	0.87985	Impact	rs109862222	0.329431	0.15	0.333333	0.45	1	0.416667	0.5	0.45	0.35	0.3
Affx-106519687	1	6844784	A	G	0.95	Illumina	rs41605828	0.394649	0.675	0.416667	0.5	0		0.5	0.45	0.283333	0.6
Affx-559055467	1	6893254	T	C	0.71313	Haplotype Block Selection	rs43213985	0.333893	0.175	0.25	0.3	0.5	0.208333	0.5	0.465517	0.416667	0.4
Affx-1243579747	1	6896225	A	G	0.748	Haplotype Block Selection	rs137263109	0.0766667	0	0.0862069		0	0	0	0	0	0
Affx-1243579751	1	6900131	A	G	0.738	Haplotype Block Selection	rs380367883	0.187291	0	0.0666667	0	0	0.0833333	0.0434783	0	0	0.1
Affx-106518491	1	6910759	C	T	0.767907	Illumina	rs41571862	0.411667	0.65	0.716667	0.65	0	0.583333	0.391304	0.383333	0.2	0.1
Affx-115863689	1	6963461	A	G	0.95	Illumina	rs109691080	0.735	0.8	0.916667	0.8	0.5	0.875	0.717391	0.633333	0.583333
Affx-1242480197	1	7005928	G	A	0.736	Impact	rs209074791	0.515101	0.684211	0.65	0.35	0	0.333333	0.369565	0.416667	0.15	0.4
Affx-38025801	1	7005998	T	C	0.71	Impact	rs43215583	0.596667	0.9	0.8	0.5	0.5	0.833333	0.608696	0.5	0.466667	0.9
Affx-1236294945	1	7006072	T	G	0.692	Impact	rs137382668	0.52027	0.7	0.65	0.35	0	0.333333	0.369565	0.431034		0.4
Affx-106517043	1	7022169	C	T	0.932588	Haplotype Block Selection	rs43215599	0.648333	0.725	0.8	0.5	0.5	0.375	0.391304	0.45	0.283333	0.6
Affx-1242480236	1	7033809	C	T	0.77	Haplotype Block Selection	rs210440774	0.51505	0.475	0.4	0.4	0.5		0.717391	0.433333	0.431034	0.7
Affx-38025978	1	7042231	C	T	0.85835	Haplotype Block Selection	rs210842714	0.103333	0.3	0.25	0.3	0	0.125	0.413043	0.1	0.25	0.5
Affx-1242480255	1	7053742	T	C	0.646	Impact	rs209072739	0.14	0.175	0.0166667	0	0	0.333333	0.0217391	0.216667	0.137931	0
Affx-1248063102	1	7104060	CACACACACACAA	C	0.704	DSN Unique	---	0.0769231	0.25	0.15	0	0.5	0.0416667	0.282609	0.0166667	0.216667	0
Affx-38026299	1	7110979	T	C	0.728	Haplotype Block Selection	rs43216143	0.262626	0.225	0.316667	0.1	0	0.0416667	0.0652174	0.0172414	0.0666667	0.1
Affx-1242480353	1	7119229	G	C	0.606	Impact	rs136043966	0.12628	0.131579	0.172414	0.1		0	0.386364		0.172414	0
Affx-38026346	1	7119889	A	G	0.718	Impact	rs207697817	0.0604027	0.2	0.0833333	0	0	0	0.23913	0	0.0166667	0
Affx-93070054	1	7123876	G	C	0.775065	Impact	rs381357430	0.132107	0.15	0.172414	0.05	0	0	0	0.0166667	0.0666667	0
Affx-1242480359	1	7127811	A	ATTTTACTGTAGGTGT	0.732	Impact	---
Affx-1242480360	1	7127921	G	A	0.738	Impact	rs110297898	0.976667	0.975	0.827586	0.95	1	0.916667	0.913043	0.966667	0.983333	0.8
Affx-282924590	1	7129981	T	C	0.95	Impact	rs43216213	0.182886	0.275	0.3	0.45	0.5	0.625	0.217391	0.4	0.566667	0.2
Affx-113713300	1	7131192	A	G	0.791319	Illumina	rs41638872	0.38796	0.175	0.15	0.05	0		0.130435	0.483333	0.1	0
Affx-38026428	1	7139055	A	G	0.90927	Impact	rs208449970	0.384615	0.175	0.15	0.05	0	0.0833333	0.130435	0.483333	0.1	0
Affx-1248063103	1	7153723	T	C	0.686	DSN Unique	---	0.0266667	0	0	0	0	0	0	0	0	0
Affx-1243579888	1	7154322	A	C	0.648	Impact	rs380098717	0.0668896	0	0	0	0	0	0	0		0.1
Affx-106513206	1	7164618	A	G	0.697662	Illumina	rs41583696	0.385906	0.2	0.25	0.2	0		0.136364	0.55	0.15
Affx-93128193	1	7170690	T	C	0.709212	Impact	rs207922674	0.386824	0.2	0.25	0.2	0	0.125	0.130435	0.55	0.15	0
Affx-1243579898	1	7199740	G	C	0.708	Impact	---	0.0166667	0	0	0	0	0	0	0	0	0
Affx-106514552	1	7202401	C	A	0.696667	Illumina	rs41583698	0.152685	0.25	0.116667	0.45		0.416667	0.0652174	0.333333	0.37931	0.1
Affx-1242480458	1	7207219	T	C	0.76	Impact	rs385205288	0.190236	0.025	0.0333333	0	0	0	0	0.0333333	0	0
Affx-257130394	1	7209736	G	T	0.664	Impact	rs43216888	0.085	0.1	0.103448	0.45	0	0.416667	0.0652174	0.15	0.233333	0.1
Affx-115862246	1	7212225	C	T	0.664	Impact	rs380245798	0.189597	0.025	0.0344828	0	0	0.0416667	0	0.0333333	0.0166667	0
Affx-257135472	1	7217002	T	C	0.634	Impact	rs43216900	0.491611	0.2	0.568966	0.4	0.5	0.333333	0.386364	0.603448	0.483333	0.9
Affx-282939749	1	7223370	C	T	0.65	Impact	rs134149712					0.5		0.108696		0.103448	0
Affx-115859161	1	7224160	T	C	0.95	Impact	rs43216907	0.0383333	0	0.333333	0.2	0.5	0.166667	0.26087	0.0344828	0.283333	0.2
Affx-282920419	1	7236054	A	G	0.752	Impact	rs110435585	0.173333	0.275	0.166667	0.45	0.5	0.583333	0.173913	0.333333	0.25	0.1
Affx-1242480503	1	7240358	C	T	0.628	Impact	rs445747470
Affx-277083086	1	7240449	T	C	0.614	Impact	rs381077702	0.0833333	0.25	0.05	0	0	0.125	0.282609	0	0.0689655	0.7
Affx-1242480504	1	7240528	T	C	0.688	Impact	rs384144026
Affx-38026824	1	7240740	T	G	0.728	Impact	rs207782016				0	0		0.282609	0		0.7
Affx-106552103	1	7260253	G	A	0.95	Illumina	rs41643591	0.213087	0.4	0.216667	0.05	0	0.125	0.282609	0.0166667	0.137931
Affx-93062357	1	7267124	A	T	0.602	Impact	rs384872987		0.25		0	0	0.125	0.282609	0.0172414		0.6
Affx-38026951	1	7267476	A	G	0.69	Impact	rs383157736	0.079661	0.210526	0.0517241		0	0.125	0.282609	0	0.0833333	0.1
Affx-38026953	1	7267817	A	G	0.718	Impact	rs380779786	0.0819398	0.25	0.05	0	0	0.125	0.282609	0	0.0666667	0.2
Affx-38026959	1	7269229	G	A	0.644	Impact	rs210345302	0.0816667	0.25	0.05	0	0	0.125	0.282609	0	0.0166667	0
Affx-106515848	1	7311182	G	A	0.889448	Illumina	rs41576336	0.639731	0.65	0.65	0.8	1	0.916667	0.717391	0.883333	0.733333	0.8
Affx-106546526	1	7358936	T	G	0.919015	Haplotype Block Selection	rs137158724	0.267677	0.575	0.416667	0.6	0.5	0.166667	0.630435	0.166667	0.333333	0.9
Affx-1243579987	1	7387849	T	C	0.774	Haplotype Block Selection	rs136021280	0.247475	0.425	0.45	0.6		0.666667	0.568182	0.3	0.466667	0.8
Affx-1242480836	1	7412848	G	A	0.616	Haplotype Block Selection	rs137293337	0.185619	0.025	0.166667	0.05	0	0.0833333	0.217391	0.0333333	0.15	0
Affx-1242480867	1	7429265	C	T	0.624	Haplotype Block Selection	rs209386885	0.111111	0.578947	0.258621	0.05		0.166667	0.0434783	0.2	0.2	0.1
Affx-1242480932	1	7457265	CA	C	0.662	Haplotype Block Selection	rs377827238		0.263158		0.45	0.5		0.5
Affx-106552159	1	7484829	C	T	0.826082	Illumina	rs41639125	0.825	0.45	0.586207	0.5	0.5	0.583333	0.673913	0.533333	0.433333	0.3
Affx-1248063105	1	7497939	CA	C	0.682	DSN Unique	---	0.00166667	0	0	0	0	0	0	0	0	0
Affx-1248063106	1	7504358	C	T	0.71	DSN Unique	---	0.00167224	0	0	0	0	0	0	0	0	0
Affx-1242481048	1	7507967	A	G	0.658	Haplotype Block Selection	rs109266888	0.873333	0.5	0.655172	0.55	1	0.458333	0.73913	0.672414	0.586207	0.9
Affx-1242481082	1	7522220	T	C	0.62	Haplotype Block Selection	rs137600570	0.466443	0.225	0.433333	0.25		0.333333	0.282609	0.266667	0.3	0.8
Affx-1059727503	1	7530378	C	T	0.724	Haplotype Block Selection	rs109858346	0.683946	0.6	0.833333	0.95	1	0.583333	0.717391	0.862069	0.689655
Affx-1248063107	1	7565601	A	T	0.612	DSN Unique	---	0.0538721	0	0	0	0	0	0	0	0	0
Affx-113743094	1	7569903	T	C	0.932525	Illumina	rs41581949	0.17	0.25	0.216667	0.3	0.5	0.0416667	0.195652	0.3	0.166667	0
Affx-1242481207	1	7580618	C	T	0.652	DSN Unique	---	0.0416667	0	0	0	0	0	0	0	0.0166667	0
Affx-106501305	1	7616380	C	T	0.635185	Illumina	rs41603577	0.280201	0.2	0.45	0.35	0.5	0.0833333	0.152174	0.233333	0.137931	0.1
Affx-1243580144	1	7629450	G	A	0.63	Haplotype Block Selection	rs109630311	0.19398	0.605263	0.133333	0.15	0	0.291667	0.152174	0.316667	0.2	0
Affx-1242481329	1	7637289	G	A	0.7	Haplotype Block Selection	rs211151717	0.806667	0.45	0.862069	0.85	1		0.847826	0.683333	0.8	1
Affx-1248063109	1	7700524	G	C	0.602	DSN Unique	---	0.0666667	0	0	0	0	0	0	0	0	0
Affx-575985942	1	7738991	T	C	0.632	Haplotype Block Selection	rs136793171	0.58	0.263158	0.45	0.3	0	0.458333	0.5	0.233333	0.333333	1
Affx-1248063111	1	7752914	C	A	0.66	DSN Unique	---
Affx-575985973	1	7772931	C	T	0.65	Haplotype Block Selection	rs43172556	0.371667	0.7	0.2	0.3	0		0.304348	0.533333	0.283333	0.3
Affx-1248063113	1	7805857	G	A	0.686	DSN Unique	---	0.00166667	0	0	0	0	0	0	0	0	0
Affx-106540429	1	7808598	A	G	0.95	Illumina	rs43214588	0.623333	0.825	0.666667	0.4	0	0.625	0.630435	0.689655	0.465517	1
Affx-257160635	1	7829683	T	C	0.698	Haplotype Block Selection	rs136749737	0.828333	0.631579	0.775862	0.65	0.5	0.791667	0.73913	0.766667	0.793103	0.6
Affx-1242481680	1	7838171	G	A	0.698	Haplotype Block Selection	rs136882865	0.0433333	0.275	0.0833333	0	0	0.0416667	0.0217391	0.2	0.137931	0
Affx-106545220	1	7856184	G	A	0.602562	Illumina	rs110494926	0.151007	0.3	0.133333	0	0	0.0416667	0.0434783	0.2	0.0833333	0.1
Affx-106521898	1	7893442	C	T	0.886703	Illumina	rs41639488	0.105	0.075	0.283333	0.35	0		0.130435	0.266667	0.466667
Affx-38029695	1	7933059	A	G	0.738	Haplotype Block Selection	rs210305374	0.618729	0.85	0.7	0.45	0.5		0.891304	0.733333	0.466667	0.9
Affx-1248063114	1	7934767	A	G	0.68	DSN Unique	---	0.0451505	0	0	0	0	0	0	0	0	0
Affx-1248063115	1	7956697	G	GT	0.618	DSN Unique	---
Affx-106551479	1	7966238	T	C	0.889918	Illumina	rs41601105	0.821667	0.925	0.8	0.55	1	0.833333	0.913043	0.866667	0.55	1
Affx-1248063116	1	7974032	C	A	0.648	DSN Unique	---
Affx-1242481896	1	7990377	A	G	0.632	Haplotype Block Selection	rs43215208	0.513652	0.725	0.586207	0.85	1	0.708333	0.673913		0.844828	0.9
Affx-106505413	1	8000850	T	G	0.61957	Illumina	rs41633309	0.157986	0.447368		0.65	1	0.583333	0.630435	0.448276	0.666667	0.8
Affx-106550160	1	8075890	A	G	0.654	Illumina	rs41609666	0.476589	0.631579			0.5	0.416667	0.630435	0.396552	0.534483	0.6
Affx-1248063117	1	8079557	G	A	0.7	DSN Unique	---	0.00167224	0	0	0	0	0	0	0	0	0
Affx-1242482031	1	8105262	G	A	0.666	DSN Unique	---	0.0384615	0	0	0	0		0	0	0.0166667	0
Affx-1248063118	1	8105482	A	G	0.69	DSN Unique	---			0	0	0		0	0.0166667		0
Affx-1248063119	1	8108257	C	G	0.748	DSN Unique	---	0.00167224	0	0	0	0	0	0	0	0	0
Affx-106505159	1	8122464	G	A	0.878097	Illumina	rs42612494	0.813333	0.85	0.883333	0.75	0.5	0.583333	0.804348	0.466667	0.566667	1
Affx-1242482051	1	8133287	T	C	0.752	DSN Unique	---	0.0416667	0	0	0	0	0	0	0	0.0166667	0
Affx-1248102140	1	8143412	C	A	0.6	DSN Unique	---	0.00166667	0	0	0	0	0	0	0	0	0
Affx-575986289	1	8150280	T	G	0.766	Haplotype Block Selection	rs209054416	0.586735	0.5	0.25	0.1	0	0.333333	0.369565	0.413793	0.37931	0.3
Affx-38030589	1	8190969	G	A	0.676	Haplotype Block Selection	rs208491071	0.685619	0.575	0.482759	0.45	0	0.375	0.413043	0.566667	0.3	0.4
Affx-38030688	1	8218508	C	A	0.67	Haplotype Block Selection	rs385496696	0.538333	0.45	0.0833333	0.25	0.5	0.333333	0.434783	0.517241	0.616667	0
Affx-1243580439	1	8230429	G	A	0.68	Haplotype Block Selection	rs135940710					0.5	0.833333
Affx-1242482216	1	8234091	TCC	T	0.722	Haplotype Block Selection	rs384335199		0.625	0.433333		0.5		0.565217	0.683333		0.5
Affx-113742803	1	8261383	T	C	0.948766	Illumina	rs41606310	0.121667	0.175	0.0689655	0.3	0	0.291667	0.0217391	0.310345	0.25	0
Affx-1242482306	1	8283694	GGT	G	0.68	Haplotype Block Selection	rs381551804	0.77349	0.525	0.233333	0.8	0.5	0.708333	0.5	0.566667	0.916667	0.1
Affx-106525681	1	8298027	G	A	0.95	Illumina	rs41635667	0.87	0.55	0.283333	0.8	0.5	0.75	0.630435	0.566667	0.966667	0.1
Affx-106547408	1	8320562	A	G	0.759869	Illumina	rs41616911	0.304714	0.1	0.116667	0.3	0.5	0.416667	0.173913	0.25	0.465517	0.2
Affx-106552437	1	8347260	A	G	0.95	Illumina	rs108941027	0.515	0.6	0.8	0.35	0.5	0.583333	0.608696	0.716667	0.62069	0.3
Affx-1243580512	1	8359835	G	A	0.602	Haplotype Block Selection	---	0.119932	0	0	0	0	0	0	0	0.05	0
Affx-106537791	1	8374638	T	C	0.95	Illumina	rs41616914	0.878333	0.75	0.95	0.8	0.5	0.75	0.847826	0.75	0.65	0.5
Affx-1242482586	1	8409964	T	G	0.726	Haplotype Block Selection	rs383000603	0.0782313	0.2	0.383333	0.15	0	0.25	0.195652	0.0689655	0.05	0
Affx-1059867400	1	8479152	C	T	0.742	Haplotype Block Selection	rs110279104	0.738176	0.6	0.716667	0.8	1	0.416667	0.826087	0.62069	0.827586	1
Affx-575986566	1	8487312	A	C	0.698	Haplotype Block Selection	rs110299982			0.316667			0.25	0.217391		0.416667
Affx-106551711	1	8497403	T	C	0.656	Illumina	rs43140120	0.294118	0.184211	0.316667		0		0.108696	0.1		0
Affx-106531612	1	8534534	C	T	0.95	Illumina	rs109271356	0.411371	0.775	0.4	0.45	0.5	0.333333	0.543478	0.433333	0.366667	0
Affx-106545988	1	8645661	G	A	0.95	Illumina	rs110852668	0.403333	0.65	0.416667	0.35	0.5	0.375	0.434783	0.4	0.35	0
Affx-106552971	1	8738949	A	G	0.791429	Illumina	rs41600061	0.101667	0.315789	0.0166667	0.3	0.5	0.125	0.130435	0.3	0.133333	0.8
Affx-106548959	1	8760078	A	G	0.672247	Illumina	rs43707416	0.641414	0.8	0.45	0.9	0.5	0.666667	0.782609	0.866667	0.683333	1
Affx-113740807	1	8808124	T	C	0.68191	Illumina	rs110496422	0.122074	0.175	0	0	0	0	0.0217391	0.05	0.0166667	0.1
Affx-38033000	1	8856410	G	A	0.95	Haplotype Block Selection	rs136128776	0.771812	0.85	0.866667			0.875	0.76087	0.633333	0.6	0.8
Affx-578917512	1	8862905	G	C	0.79	Haplotype Block Selection	rs208855529	0.217172	0.4	0.233333	0.25	0	0.0833333	0.434783	0.466667	0.166667	0.8
Affx-1242483337	1	8875087	A	G	0.736	Haplotype Block Selection	rs441107767	0.113333	0	0	0.05	0	0	0	0	0.133333	0.1
Affx-1248063123	1	8907632	C	T	0.63	DSN Unique	---	0.0251678	0	0	0	0	0	0	0	0	0
Affx-1242483433	1	8991653	C	T	0.778	Haplotype Block Selection	rs384929958	0.0536913	0.125	0.1	0.25	0	0.0833333	0.108696	0.216667	0.0833333	0.3
Affx-106553563	1	9009357	G	A	0.95	Illumina	rs41614399	0.424497	0.525	0.35	0.4	0	0.375	0.173913	0.233333	0.293103	0
Affx-294713371	1	9047136	A	G	0.95	Haplotype Block Selection	rs137723613	0.476351	0.325	0.416667	0.3	0.5	0.416667	0.5	0.433333	0.413793	0.9
Affx-575987008	1	9056231	A	G	0.754	Haplotype Block Selection	rs133756596	0.669492	0.675	0.62069	0.7	1	0.75	0.586957	0.783333	0.583333	1
Affx-106502822	1	9069741	T	G	0.681245	Parentage	rs110487850	0.399329	0.6	0.583333	0.55	1	0.541667	0.521739	0.583333	0.383333	0.3
Affx-1248063124	1	9099188	A	G	0.746	DSN Unique	---	0.00666667	0	0	0	0	0	0	0	0	0
Affx-1243580848	1	9129969	C	T	0.706	DSN Unique	---	0.102349	0	0	0	0	0	0	0	0	0
Affx-106523789	1	9151571	G	A	0.95	Illumina	rs41572724	0.107023	0.35	0.0862069	0	0.25	0.0416667	0.0652174	0.183333	0.0833333	0.4
Affx-1243580882	1	9172056	G	A	0.708	Haplotype Block Selection	rs209208642
Affx-1242483775	1	9179759	T	A	0.616	Haplotype Block Selection	rs109562237	0.135452	0.225	0.233333	0.05	0	0.0833333	0.5	0.2	0.116667	0.4
Affx-1248063125	1	9187942	T	C	0.718	DSN Unique	---	0.00666667	0	0	0	0	0	0	0	0	0
Affx-106548334	1	9259731	A	G	0.95	Illumina	rs41572727	0.706667	0.815789	0.783333	0.95	1	0.875	1	0.8	0.85	0.9
Affx-575987194	1	9275275	G	A	0.682	Haplotype Block Selection	rs133817920	0.138333	0.25	0.15	0.05	0	0.166667	0.0909091	0.15	0.310345	0.9
Affx-294708967	1	9285546	A	G	0.75286	Haplotype Block Selection	rs110670407	0.276667	0.55	0.533333	0.55	0	0.541667	0.521739	0.413793	0.55
Affx-1248063126	1	9295428	G	A	0.69	DSN Unique	rs523538801	0.0283333	0	0	0	0	0	0	0	0	0
Affx-1248063127	1	9321847	T	C	0.682	DSN Unique	---
Affx-1242483933	1	9332083	C	T	0.76	Haplotype Block Selection	rs134295704	0.258446	0.05	0.0166667	0.15	0	0.375	0.347826	0.416667	0.1	0.1
Affx-294711026	1	9339352	C	T	0.79322	Haplotype Block Selection	rs134590426	0.604027	0.575	0.413793		0.5	0.5	0.5	0.816667	0.466667
Affx-1242483958	1	9356720	A	G	0.624	Haplotype Block Selection	rs379094332	0.291525	0.225	0.116667	0.05	0	0.458333	0.217391	0.172414	0.1	0.6
Affx-575987270	1	9370111	A	G	0.646	Haplotype Block Selection	rs137362247	0.794737	0.9	0.741379	0.7	0.5		0.804348	0.931034		1
Affx-1242483996	1	9396080	C	T	0.744	Haplotype Block Selection	rs135451095	0.741667	0.8	0.516667	0.5	0	0.541667	0.652174	0.4	0.516667	0.5
Affx-1242484001	1	9401148	T	C	0.682	Haplotype Block Selection	rs136666977	0.253356	0.375	0.2	0.5	0	0.0833333	0.413043	0.1	0.366667	0.1
Affx-106522452	1	9467212	G	A	0.95	Illumina	rs29024165	0.13	0.1	0.2	0.2	0	0.0416667	0.195652	0.551724	0.3	0
Affx-1243581028	1	9471820	G	C	0.732	Haplotype Block Selection	rs132687433	0.0668896	0.05	0.05	0	0	0.0416667	0.152174	0.316667	0.266667	0
Affx-1243581029	1	9472364	G	A	0.734	Haplotype Block Selection	rs135145149	0.0666667	0.05	0.0666667	0.1	0.5	0.0416667	0.152174	0.316667	0.4
Affx-38035187	1	9483115	G	A	0.95	Impact	rs109601124	0.627517	0.65	0.5	0.75	0	0.583333	0.717391	0.45	0.6
Affx-1242484067	1	9483192	C	T	0.64	Impact	rs210545462	0.0518395	0.05	0.0333333	0	0	0.0416667	0.0434783	0.116667	0.0666667	0
Affx-106515195	1	9523532	A	G	0.848239	Illumina	rs41572726	0.593645	0.575	0.616667		0	0.875	0.652174	0.7	0.85	0.9
Affx-276245175	1	9583980	C	T	0.822049	Impact	rs133674007	0.357388	0.35	0.366667	0.45	0.5	0.708333	0.673913	0.433333	0.35	0.3
Affx-282921135	1	9584898	C	G	0.681385	Impact	rs109764955	0.596552	0.605263	0.55		0.5	0.291667	0.304348	0.55	0.637931	0.7
Affx-277072587	1	9588018	A	G	0.66	Impact	rs109000678	0.613712	0.625	0.55	0.55	0.5	0.291667	0.304348	0.586207	0.65	0.8
Affx-979268947	1	9590533	T	C	0.626	Impact	rs110281129	0.916388	0.825	0.8	0.8	0.5	0.5	0.673913	0.85	0.8	1
Affx-113717527	1	9592005	T	C	0.947408	Illumina	rs41255421	0.613712	0.625	0.55	0.5	0.5	0.291667	0.304348	0.586207	0.666667	0.1
Affx-106555928	1	9592196	G	A	0.64	Impact	rs41255422	0.610368	0.625	0.55	0.5	0.5	0.291667	0.304348	0.586207	0.666667	0.1
Affx-113713155	1	9625272	T	G	0.95	Illumina	rs29015773	0.418644	0.65	0.466667	0.2	0.5	0.416667	0.26087	0.283333	0.266667	0.1
Affx-106507189	1	9646618	A	G	0.646039	Illumina	rs41584442	0.434343	0.65	0.466667	0.2	0.5	0.416667	0.26087	0.283333	0.275862	0.1
Affx-106515018	1	9699218	G	A	0.95	Illumina	rs110988896	0.0685619	0.1	0.1	0.1	0	0	0.0434783	0	0.0166667	0
Affx-575987577	1	9736089	T	C	0.674	Haplotype Block Selection	rs109993703	0.528428	0.425	0.416667	0.5	1	0.583333	0.413043	0.616667	0.416667	0.9
Affx-106540395	1	9741307	A	G	0.95	Illumina	rs110200583	0.183333	0.05	0.216667	0.1	0	0.125	0.0869565	0.366667	0.2	0.2
Affx-1248063130	1	9755790	T	G	0.684	DSN Unique	---	0.0284281	0	0	0	0	0	0	0	0.05	0
Affx-1242484395	1	9769796	C	T	0.72	Haplotype Block Selection	rs210703947	0.083612	0.05	0.233333	0.05	0	0.125	0.217391	0.293103	0.0666667	0
Affx-979231460	1	9801407	A	G	0.95	Haplotype Block Selection	rs137188372	0.536789	0.447368	0.55	0.25	1	0.583333	0.586957	0.65	0.733333	0.9
Affx-1243581211	1	9825148	C	T	0.758	Haplotype Block Selection	rs377879027	0.08	0	0.166667	0	0	0.0833333	0.108696	0.2	0.1	0.1
Affx-1242484499	1	9828806	C	T	0.792	Haplotype Block Selection	rs211319877	0.204698	0.475	0.344828	0.15	0.5	0.5	0.590909	0.37931	0.366667	0.5
Affx-1248063131	1	9830325	C	T	0.626	DSN Unique	---	0.0283333	0	0	0	0	0	0	0	0.05	0
Affx-1248063132	1	9842899	T	G	0.702	DSN Unique	---	0.0283333	0	0	0	0	0	0	0	0	0
Affx-1243581232	1	9859911	T	C	0.748	Haplotype Block Selection	rs208276513		0	0.25		0	0.208333	0.195652	0.103448	0.12069	0
Affx-1242484562	1	9861394	A	G	0.746	Haplotype Block Selection	rs134846781
Affx-1242484574	1	9869100	A	T	0.77	Impact	rs463484497	0.03	0	0.0833333	0	0	0	0.0217391	0	0	0
Affx-575987695	1	9873088	G	T	0.95	Haplotype Block Selection	rs110967127	0.540134	0.525	0.583333	0.5	0.5	0.666667	0.76087	0.45	0.551724	0.9
Affx-578235608	1	9875370	C	T	0.802	Haplotype Block Selection	rs211431727	0.311864	0.45	0.568966	0.5	0.5	0.583333	0.652174	0.4	0.433333	0.6
Affx-38036681	1	9897291	T	C	0.684	Haplotype Block Selection	rs209230576	0.211667	0.25	0.15	0.2	0.5	0.166667	0.26087	0.133333	0.183333	0
Affx-277053526	1	9911657	C	T	0.762	Haplotype Block Selection	rs208929267	0.0518395	0.2	0.15	0.25	0	0.125	0.217391	0.2	0.133333	0.5
Affx-559053605	1	9929401	T	C	0.91906	Haplotype Block Selection	rs136882108	0.729097	0.605263	0.716667	0.9	1	0.916667	0.73913	0.766667	0.75	0.9
Affx-106539547	1	9948106	G	T	0.649047	Illumina	rs41640533	0.249147	0.35	0.15	0.25	0.5	0.416667	0.5	0.448276	0.283333
Affx-1242484666	1	9959581	T	C	0.78	Haplotype Block Selection	rs137742786	0.145973	0	0.0689655	0.05	0		0.108696	0.166667	0.05	0
Affx-1242484688	1	9983903	G	A	0.68	Impact	rs714811850	0.153846	0	0.0833333	0	0	0.0416667	0	0	0.133333	0
Affx-257110984	1	10000063	T	C	0.839362	Illumina	rs109122047	0.675084	0.5	0.683333	0.9	1	0.958333	0.717391	0.75	0.533333	0.7
Affx-1242484721	1	10008388	G	T	0.71	Impact	rs207886271	0.0466667	0.025	0.15	0.35	0	0.0833333	0.0434783	0.0517241	0.166667	0
Affx-1243581291	1	10009867	C	T	0.69	Impact	rs110335934	0.673333	0.475	0.666667	0.9	1	0.958333	0.717391	0.75	0.603448	0.9
Affx-1242484725	1	10010827	A	G	0.69	Impact	rs210040208	0.0748299	0.4			0.5	0.458333	0.391304			0.6
Affx-1242484726	1	10011325	A	G	0.72	Impact	rs108989351	0.659396	0.475	0.616667		1	0.958333	0.695652	0.733333	0.517241	0.8
Affx-257106202	1	10029104	T	C	0.95	Illumina	rs109918255	0.625418	0.45	0.516667	0.55	1	0.875	0.673913	0.7	0.45	0.5
Affx-38037328	1	10053676	T	C	0.694	Haplotype Block Selection	rs211065589	0.0966667	0.325	0.283333	0.05	0	0.0416667	0.304348	0.3	0.166667	0.1
Affx-979231466	1	10061095	T	C	0.95	Haplotype Block Selection	rs109904136	0.617057	0.575	0.683333	0.95	0.5	0.666667	0.978261	0.533333	0.75	0.8
Affx-575987915	1	10127313	A	G	0.774	Haplotype Block Selection	rs379723810
Affx-106521545	1	10159046	C	A	0.95	Haplotype Block Selection	rs134881665	0.523411	0.425	0.517241	0.85	0.5	0.625	0.543478	0.7	0.55	0.2
Affx-1242485026	1	10162115	T	C	0.814	Haplotype Block Selection	rs133391203	0.0384615	0	0	0.2	0	0.0416667	0.0652174	0.216667	0	0
Affx-1242485037	1	10164539	C	T	0.704	Haplotype Block Selection	rs137615652	0.180602	0.05	0.0333333	0.7	0	0.0833333	0.217391	0.3	0.316667	0.9
Affx-1242485046	1	10171819	A	G	0.66	Haplotype Block Selection	rs211091965	0.181208	0.275	0.233333	0.05	0	0.208333	0.0434783	0.2	0.0666667	0
Affx-1248063135	1	10205545	G	A	0.676	DSN Unique	---
Affx-1248063136	1	10215667	G	A	0.738	DSN Unique	---	0.0183333	0	0	0	0	0	0	0	0	0
Affx-1243581432	1	10219453	C	CAGA	0.762	Haplotype Block Selection	---
Affx-106539964	1	10225421	C	T	0.900727	Illumina	rs109360740	0.371237	0.625	0.4	0.6	0	0.666667	0.434783	0.666667	0.75	0.8
Affx-1248063137	1	10239900	C	T	0.706	DSN Unique	rs438003128	0.0183333	0	0	0	0	0	0	0	0	0
Affx-106501156	1	10261207	G	A	0.88109	Illumina	rs29019203	0.906355	0.725	0.85	0.95	1	0.791667	0.956522	0.75	0.833333	1
Affx-38038214	1	10264388	C	T	0.782	Haplotype Block Selection	rs110103465	0.719064	0.525	0.433333	0.75	0	0.541667	0.630435	0.45	0.7	1
Affx-1242485263	1	10270195	G	A	0.794	Haplotype Block Selection	rs135461981	0.39094	0.05	0.2	0.3	0.5	0.458333	0.413043	0.1	0.413793	0.8
Affx-559054299	1	10296618	A	G	0.95	Haplotype Block Selection	rs137753668	0.821667	0.475	0.75	0.95	1	0.666667	0.956522	0.533333	0.966667	1
Affx-1242485380	1	10363700	G	T	0.716	Haplotype Block Selection	rs383156524	0.436644	0.25	0.310345	0.75	0.5			0.224138	0.383333
Affx-106539168	1	10391180	A	G	0.64434	Illumina	rs41634509	0.555932	0.575	0.65	0.3	0.5	0.75	0.586957		0.534483
Affx-1243581610	1	10455997	A	G	0.78	Haplotype Block Selection	rs110474384	0.383333	0.1	0.241379	0.2		0.333333	0.326087	0.333333	0.483333
Affx-93056597	1	10469115	G	A	0.67	Impact	rs479620033	0.035	0	0		0	0	0	0	0	0
Affx-38039116	1	10469177	C	T	0.63	Impact	rs43702446	0.221667	0.325	0.166667	0	0	0.25	0	0.233333	0.116667	0.9
Affx-106505908	1	10475147	A	G	0.95	Illumina	rs41637121	0.383333	0.45	0.333333	0.15	0.5	0.375	0.108696	0.266667	0.266667	0.4
Affx-1242485590	1	10494006	GAACCCTCCTCCCTCCCCATACCATCCCTCTGGGTCGTCCCACTTTCTA	G	0.718	Haplotype Block Selection	---	0.531879	0.6	0.566667	0.6	0.5	0.625	0.673913	0.566667	0.616667
Affx-1242485597	1	10497306	CTG	C	0.77	Haplotype Block Selection	rs137078027	0	0	0	0	0	0	0	0	0	0
Affx-1242485628	1	10510166	A	G	0.732	Haplotype Block Selection	rs208686178	0.158863	0.3	0.05	0.05	0.5	0.375	0.217391	0.2	0.183333
Affx-1242485634	1	10516068	T	G	0.726	Haplotype Block Selection	rs133279648	0.148829	0	0.0333333	0.45	0.5	0.0833333	0.173913	0.166667	0.316667	0
Affx-106529220	1	10523098	A	G	0.95	Haplotype Block Selection	rs109571054	0.735	0.8	0.7	0.35	1	0.625	0.434783	0.416667	0.45	1
Affx-1242485651	1	10530081	G	A	0.802	Haplotype Block Selection	rs133897459	0.786689	0.815789	0.716667	0.3	1	0.625	0.456522	0.366667	0.75	0.2
Affx-1242485697	1	10548460	A	ATCT	0.734	Haplotype Block Selection	---	0.570234	0.675	0.433333	0.3	0.5	0.583333	0.347826	0.366667	0.716667	1
Affx-1054051400	1	10552980	G	T	0.69	Haplotype Block Selection	rs41637091	0.788333	0.8	0.716667	0.3	1	0.625	0.456522	0.366667	0.75	0.7
Affx-1242485715	1	10555728	G	A	0.77	Haplotype Block Selection	rs385446396	0.0945946	0.25	0.266667	0.05	0.5	0.125	0.0681818	0.0333333	0.206897	0.1
Affx-106526291	1	10563465	T	C	0.923558	Illumina	rs109028926	0.488294	0.55	0.316667	0.25	0.5	0.541667	0.217391	0.333333	0.516667	0.5
Affx-979231478	1	10580176	C	T	0.95	Haplotype Block Selection	rs133588504	0.481544	0.55	0.316667	0.2	0.5	0.541667	0.217391	0.333333	0.516667	0.9
Affx-38039695	1	10602421	T	C	0.68	Haplotype Block Selection	rs210751778	0.197324	0.210526	0.333333		0.5	0.583333	0.217391	0.2	0.533333	0.1
Affx-106523218	1	10605227	A	C	0.745779	Illumina	rs41576751	0.82107	0.75	0.533333	0.95	1	0.708333	0.782609	0.983333	1	0.6
Affx-575988328	1	10629008	A	G	0.756	Haplotype Block Selection	rs209765352	0.350671	0.325	0.316667	0.3	0	0.5	0.130435	0.216667	0.483333	0.7
Affx-1242485878	1	10630784	A	T	0.736	Haplotype Block Selection	rs379517512	0.373288	0.25	0.37931	0.5	0.5	0.541667	0.413043	0.241379	0.466667	0.9
Affx-257117333	1	10632901	G	A	0.684	Haplotype Block Selection	rs133386732	0.866667	0.85	0.683333	0.8	0.5	0.833333	0.521739	0.816667	0.883333	1
Affx-1242485904	1	10640141	C	T	0.608	Haplotype Block Selection	rs377842497
Affx-559048831	1	10647953	G	A	0.81812	Haplotype Block Selection	rs109786911	0.785953	0.8	0.666667	0.75	0	0.625	0.478261	0.783333	0.833333	0.9
Affx-38039869	1	10665275	C	G	0.696	Impact	rs209993736	0.22973	0.1	0.0666667	0.05	0.5	0.208333	0.0217391	0	0.103448	0
Affx-106545005	1	10679165	C	T	0.857999	Illumina	rs29022825	0.550167	0.475	0.233333	0.5	0.5	0.833333	0.456522	0.35	0.5	1
Affx-115867645	1	10698157	C	T	0.95	Impact	rs209268658	0.0716667	0.15	0.0666667	0.05	0	0.25	0.0434783	0.0833333	0.166667	0
Affx-93105182	1	10721094	T	A	0.777445	Impact	rs209849513	0.332776	0.35	0.0666667	0.3	0	0.333333	0.173913	0.516667	0.433333
Affx-106538706	1	10724714	G	C	0.95	Illumina	rs41580327	0.33612	0.375	0.133333	0.35	0	0.333333	0.173913	0.566667	0.45	0
Affx-106525615	1	10747495	T	C	0.60046	Illumina	rs41580323	0.402098		0.166667	0.3	0		0.217391		0.448276	0.1
Affx-1248063142	1	10768416	A	G	0.736	DSN Unique	---	0	0	0	0	0	0	0	0	0	0
Affx-106518160	1	10771543	T	G	0.761318	Haplotype Block Selection	rs109563507	0.267677	0.315789	0.316667	0.3	0	0.166667	0.0652174	0.366667	0.133333	0.2
Affx-106547298	1	10793076	T	C	0.73389	Haplotype Block Selection	rs41625585	0.733221	0.725	0.85	0.75	0.5	0.5	0.681818	0.75	0.9	0.9
Affx-38040502	1	10811265	G	T	0.674	Haplotype Block Selection	rs109289424	0.366221	0.55	0.45	0.3	0.5	0.458333	0.326087	0.466667	0.333333	0
Affx-257170159	1	10819916	G	A	0.73	Haplotype Block Selection	rs134189015	0.14	0	0.283333	0.05	0	0.375	0.0434783	0.0689655	0.116667	0.1
Affx-115869113	1	10823720	C	A	0.95	Impact	rs110537359
Affx-257082175	1	10836839	C	A	0.95	Impact	rs109946904	0.876254	0.925	0.95	0.8	0.5	0.958333	0.73913	0.916667	0.95	0.1
Affx-1248063143	1	10842638	GTTC	G	0.69	DSN Unique	rs722975495		0	0	0	0	0	0	0	0
Affx-1248063144	1	10871460	G	T	0.662	DSN Unique	---	0.0166667	0	0	0	0	0	0	0	0	0
Affx-578282392	1	10874117	T	A	0.654	DSN Unique	rs468708376
Affx-1248063145	1	10879674	G	A	0.7	DSN Unique	---	0.0285235	0	0	0	0	0	0	0	0	0
Affx-48269113	1	10894354	C	T	0.782502	Illumina	rs109244131	0.412162	0.8	0.827586	0.35	0	0.75	0.608696	0.533333	0.266667	0.8
Affx-1248063147	1	10916709	C	T	0.732	DSN Unique	rs468043458	0.015	0	0	0	0	0	0	0	0.0166667
Affx-1248063149	1	10934821	T	C	0.718	DSN Unique	---	0.015	0	0	0	0	0	0	0	0	0
Affx-1248102141	1	10947229	G	A	0.676	DSN Unique	rs480847507	0.0169492	0	0	0	0		0	0	0.0333333	0
Affx-106533008	1	10960816	A	G	0.95	Illumina	rs41625584	0.688552	0.925	0.683333	0.6	1	0.833333	0.891304	0.883333	0.7	1
Affx-1242486251	1	10960988	C	G	0.728	Haplotype Block Selection	rs41625583	0.764214	0.575	0.516667	0.9	0	0.75	0.608696	0.65	0.6	1
Affx-1248063151	1	10978327	T	C	0.742	DSN Unique	---	0.0283333	0	0	0	0	0	0	0	0	0
Affx-106554809	1	11033253	G	A	0.687979	Illumina	rs110829815	0.905405	0.975	0.916667	0.95	1	0.833333	0.847826	0.766667	0.87931	0.6
Affx-1242486310	1	11057010	A	G	0.624	Haplotype Block Selection	rs208336891	0.117057	0.55	0.483333	0.25		0.458333	0.347826	0.2	0.166667	0.9
Affx-1243581942	1	11063124	T	C	0.722	Haplotype Block Selection	rs135069544	0.431208	0.5	0.65	0.65	1	0.708333	0.76087	0.5	0.4
Affx-1248063154	1	11072059	G	A	0.668	DSN Unique	---
Affx-106509525	1	11092797	G	A	0.854555	Illumina	rs110928067	0.683946	0.825	0.716667	0.9	0	0.666667	0.826087	0.783333	0.8	0.7
Affx-1248063160	1	11105415	C	A	0.78	DSN Unique	rs525175965	0.0284281	0	0	0	0	0	0	0	0	0
Affx-578918460	1	11105980	C	T	0.628	DSN Unique	rs464507385
Affx-1248102144	1	11139216	C	T	0.638	DSN Unique	rs526863143	0.0283333	0	0	0	0	0	0	0	0	0.1
Affx-1248063184	1	11152329	T	C	0.716	DSN Unique	rs520021329	0.0285235	0	0	0	0	0	0	0	0	0.3
Affx-1248063185	1	11152900	G	A	0.738	DSN Unique	rs469173546	0.0284281	0	0	0	0	0	0	0	0	0.3
Affx-1248063188	1	11158570	TGAG	T	0.74	DSN Unique	rs527045201	0.0283333	0	0	0	0	0	0	0	0	0.5
Affx-1248102148	1	11183961	A	G	0.72	DSN Unique	rs715285064	0.0271186	0	0	0	0	0	0	0	0	0.4
Affx-1248102149	1	11186627	A	G	0.77	DSN Unique	rs714364147
Affx-1248063206	1	11192789	C	G	0.654	DSN Unique	rs714546088	0.0284281	0	0	0	0	0	0	0	0	0.4
Affx-1248063209	1	11196336	C	G	0.688	DSN Unique	rs721565320	0.0284281	0	0	0	0	0	0	0	0	0.4
Affx-1248063231	1	11206541	G	GT	0.756	DSN Unique	---	0.0284281	0	0	0	0	0	0	0	0.0166667	0.2
Affx-1248102151	1	11207132	T	C	0.638	DSN Unique	rs716436040	0.0255973	0	0	0	0	0	0	0	0	0.2
Affx-1248063246	1	11223903	TTATGG	T	0.8	DSN Unique	---	0.0285235	0	0		0	0	0	0	0	0
Affx-1243582027	1	11243108	A	T	0.654	DSN Unique	---		0	0.0172414	0	0	0	0			0
Affx-1248063254	1	11246943	C	A	0.684	DSN Unique	rs522637454
Affx-1248063257	1	11254218	G	A	0.778	DSN Unique	rs521257567	0.0283333	0	0	0	0	0	0	0	0	0
Affx-1248063263	1	11258924	C	G	0.676	DSN Unique	rs471163829	0.0283333	0	0	0	0	0	0	0	0	0.5
Affx-1248063264	1	11259033	T	C	0.722	DSN Unique	rs521676366	0.0283333	0	0	0	0	0	0	0	0	0
Affx-1242486470	1	11263849	C	A	0.644	DSN Unique	---	0.102007	0	0	0	0	0	0	0	0	0
Affx-106522591	1	11267601	G	A	0.95	Illumina	rs41619783	0.486667	0.85	0.741379	0.7	0.5	0.625	0.847826	0.7	0.916667	1
Affx-1248063270	1	11305192	G	A	0.63	DSN Unique	---	0.0359589	0	0	0	0	0	0	0		0
Affx-1242486533	1	11339803	C	A	0.72	DSN Unique	---	0.0989933	0	0	0	0	0	0	0	0	0
Affx-1248063273	1	11365759	C	G	0.674	DSN Unique	---
Affx-1248063275	1	11393342	G	A	0.638	DSN Unique	---	0.0167224	0	0	0	0	0	0	0	0	0
Affx-106515449	1	11400789	C	T	0.95	Illumina	rs110441292	0.506711	0.25	0.266667	0.3	0.5	0.0833333	0.195652	0.35	0.316667	0
Affx-1248063276	1	11428020	C	A	0.716	DSN Unique	---	0.0535117	0	0	0	0	0	0	0	0	0
Affx-1248063277	1	11467529	C	A	0.762	DSN Unique	---	0.0150502	0	0	0	0	0	0	0	0	0
Affx-106550212	1	11472285	A	C	0.662145	Illumina	rs41621754	0.603041	0.25	0.241379	0.2	0		0.295455	0.65	0.516667	0
Affx-559048077	1	11541372	C	T	0.88731	Haplotype Block Selection	rs109109949	0.74	0.55	0.95	0.85	1	0.875	0.847826	0.816667	0.883333	0.9
Affx-1242486710	1	11555037	G	A	0.696	Haplotype Block Selection	rs468717088	0.196309	0	0.05	0	0	0	0.0217391	0.1	0.05	0
Affx-1242486771	1	11620150	T	C	0.698	DSN Unique	---	0.0683333	0	0	0	0	0	0	0	0	0
Affx-1242486828	1	11703192	C	T	0.738	Haplotype Block Selection	rs210642162	0.198333	0.075	0.0833333	0.05	0	0.0416667	0.0652174	0.216667	0.0833333	0.1
Affx-1242486850	1	11715559	A	G	0.612	Haplotype Block Selection	rs385350784	0.198333	0	0.05	0.05	0	0	0.0217391	0.1	0.05	0
Affx-1248063281	1	11717090	C	T	0.724	DSN Unique	---	0.0284281	0	0	0	0		0	0	0	0
Affx-575989244	1	11721429	A	G	0.692	Haplotype Block Selection	rs134370185	0.0824916	0.15	0.396552	0.1	0.5	0.166667	0.217391	0	0.0333333	0.3
Affx-1248063282	1	11776314	T	G	0.676	DSN Unique	---	0.0284281	0	0	0	0	0	0	0	0	0
Affx-106539569	1	11776956	G	A	0.949625	Illumina	rs29009637	0.205387	0.15	0.0666667	0.1	0	0	0.0217391	0.241379	0.0166667	0
Affx-1248063283	1	11839649	A	G	0.758	DSN Unique	---	0.0283333	0	0	0	0	0	0	0	0	0
Affx-106543367	1	11840829	C	T	0.694	Illumina	rs41607853
Affx-1242487109	1	11844560	G	A	0.662	DSN Unique	---
Affx-1248063284	1	11899123	T	A	0.756	DSN Unique	---
Affx-1242487321	1	11938077	C	A	0.688	Haplotype Block Selection	rs211259837	0.154362	0.315789	0.12069	0.2	0	0.375	0.391304	0.1	0.1	0.1
Affx-1248063287	1	11977928	T	C	0.752	DSN Unique	---	0.0533333	0	0	0	0	0	0	0	0	0
Affx-106504826	1	11993667	C	T	0.66176	Illumina	rs29027263	0.363176	0.263158	0.275862	0.45	0.5	0.25	0.195652	0.483333	0.433333
Affx-1248063289	1	12018525	T	G	0.662	DSN Unique	---
Affx-1248063290	1	12018629	TCTC	T	0.668	DSN Unique	---	0.0533333	0	0		0	0	0	0	0	0
Affx-1242487436	1	12049361	A	T	0.704	Haplotype Block Selection	rs134885875	0.676174	0.4	0.75	0.5	0.5		0.326087	0.583333	0.465517	0
Affx-1248063292	1	12080685	G	A	0.604	DSN Unique	rs723692758	0.0316667	0	0	0	0	0	0	0	0	0
Affx-1242487521	1	12114421	G	A	0.624	DSN Unique	rs449681019	0.0958188	0	0	0	0	0	0	0	0	0.1
Affx-1248063295	1	12171779	C	G	0.69	DSN Unique	---	0.0317726	0	0	0	0	0	0.0217391	0	0	0
Affx-1243582406	1	12205057	G	A	0.6	Haplotype Block Selection	rs379828043	0.602787		0.724138	0.5	0.5	0.166667	0.304348	0.448276	0.366667
Affx-1248063296	1	12225664	C	T	0.714	DSN Unique	---
Affx-1248063297	1	12239354	A	G	0.604	DSN Unique	---
Affx-1242487621	1	12239927	G	C	0.72	Haplotype Block Selection	rs110140640	0.528716	0.4	0.416667		0.5	0.583333	0.652174	0.293103	0.65	0.1
Affx-1242487628	1	12249261	C	T	0.66	Haplotype Block Selection	rs384777319	0.346667	0.131579	0.3	0	0	0.125	0.0217391	0.35	0.183333	0.1
Affx-1248063298	1	12293488	G	A	0.74	DSN Unique	---
Affx-1243582425	1	12304990	G	A	0.69	DSN Unique	---	0.0683333	0	0	0	0	0	0	0	0	0
Affx-38045873	1	12329070	T	C	0.616	Haplotype Block Selection	rs134230156	0.518333	0.225	0.35	0.2	0	0.333333	0.347826	0.327586	0.383333	0.9
Affx-1248063299	1	12348309	G	C	0.716	DSN Unique	---	0.0317726	0	0	0	0	0	0	0	0	0
Affx-106517594	1	12354879	A	G	0.729693	Illumina	rs110455469	0.108333	0.0526316	0.0166667	0	0	0.0416667	0.0217391	0.25	0	0
Affx-1248063300	1	12370860	G	T	0.658	DSN Unique	---	0.0167224	0	0	0	0	0	0	0	0	0
Affx-1242487795	1	12376550	G	A	0.638	Haplotype Block Selection	rs209520657	0.137124	0.368421	0.25		0	0.333333	0.217391	0.133333	0.224138	0.5
Affx-1248063301	1	12387860	C	A	0.666	DSN Unique	---
Affx-38046220	1	12415136	G	A	0.712	Haplotype Block Selection	rs209748667	0.104377	0.3	0.0333333	0.1	0	0.0416667	0.0434783	0.137931	0	0.2
Affx-1248063304	1	12443496	TGTTATTGGATTA	T	0.77	DSN Unique	---	0.025	0	0	0	0	0	0	0	0	0
Affx-1242487930	1	12448136	A	AT	0.618	Haplotype Block Selection	---					0		0
Affx-113727086	1	12475971	A	G	0.679172	Illumina	rs29015665	0.285235	0.325	0.366667	0.15	0	0	0.181818	0.266667	0.466667
Affx-1243582507	1	12492192	T	C	0.712	Haplotype Block Selection	rs384182460	0.144781	0.0526316	0.0517241	0.05	0	0	0	0.0833333	0.05	0
Affx-106554565	1	12497912	C	T	0.95	Illumina	rs41643380	0.518333	0.525	0.383333	0.55	0	0.0833333	0.521739	0.333333	0.65	1
Affx-1248063306	1	12555137	A	T	0.634	DSN Unique	---	0.0234899	0	0.0172414	0	0	0	0	0	0	0
Affx-38047122	1	12653663	C	T	0.736	Haplotype Block Selection	rs207892306	0.0838926	0	0	0.1	0	0.166667	0.217391	0	0	0.6
Affx-1242488305	1	12657794	G	T	0.67	Haplotype Block Selection	rs210971815	0.347315	0.225	0.0862069	0.35	0.5	0.125	0.369565	0.233333	0.383333	0.7
Affx-1242488514	1	12751321	C	T	0.718	Haplotype Block Selection	rs136552625	0.550505		0.783333	0.55	0.5	0.708333	0.434783	0.637931	0.25
Affx-113729326	1	12779865	T	C	0.739223	Illumina	rs43213915	0.680272	0.925	0.883333	1	1	1	0.847826	0.827586	0.716667	0.5
Affx-106515752	1	12803538	A	G	0.95	Illumina	rs43213889	0.854027	0.65	0.75	0.5	0		0.521739	0.766667	0.483333
Affx-1248063310	1	12812169	A	C	0.7	DSN Unique	---	0.0083612	0	0	0	0	0	0	0	0	0
Affx-106529696	1	12831312	G	A	0.842027	Illumina	rs109454833	0.171667	0.05	0.1	0	0	0	0	0.0833333
Affx-113717070	1	12950327	C	T	0.883023	Illumina	rs110252129	0.548495	0.368421	0.516667	0.8	0.5		0.586957	0.683333	0.396552	0.8
Affx-1242488918	1	12979881	A	C	0.66	Haplotype Block Selection	rs135468452	0.624138		0.741379	0.9	1		0.673913			0.9
Affx-106497674	1	12988191	A	G	0.635425	Illumina	rs29019231			0.517241		0	0.708333	0.586957	0.534483		0.1
Affx-1242488980	1	13011369	A	G	0.68	Haplotype Block Selection	rs134073757	0.85786	0.775	0.933333	0.5	0.5	0.75	0.652174	0.65	0.633333	0.8
Affx-1248063313	1	13050989	G	T	0.646	DSN Unique	---	0.0271186	0	0.0172414			0	0		0	0
Affx-575990438	1	13104448	A	G	0.622	Haplotype Block Selection	rs133147304	0.215	0.025	0.0333333	0.1	1	0.208333	0.369565	0.25	0.166667	0.7
Affx-1242489282	1	13127095	C	A	0.668	Haplotype Block Selection	rs135255718	0.264407	0	0.0517241	0.05	0	0.125	0.0454545	0.1	0.0833333	0.1
Affx-1242489399	1	13167260	A	G	0.688	Haplotype Block Selection	rs110567238	0.711073	0.894737	0.666667	0.85	0.5				0.7	0.8
Affx-106554194	1	13177821	A	C	0.95	Illumina	rs41589357	0.729097	0.9	0.666667	0.85	0.5	0.791667	0.782609	0.766667	0.7	0.8
Affx-575990571	1	13257500	T	C	0.702	Haplotype Block Selection	rs207946320	0.482639	0.710526		0.45	0					0
Affx-1248063315	1	13309849	A	G	0.726	DSN Unique	---	0.0200669	0	0	0	0	0	0	0	0	0
Affx-106515370	1	13395358	C	T	0.95	Illumina	rs110416269	0.69	0.85	0.783333	0.45	0.5	0.208333	0.413043	0.55	0.716667	0.1
Affx-1242489982	1	13440477	C	T	0.72	Haplotype Block Selection	rs137648516	0.705	0.95	0.966667	1	1	0.666667	0.652174	0.916667	0.833333	0.2
Affx-1242490051	1	13465202	CA	C	0.69	Haplotype Block Selection	---			0		0		0	0		0
Affx-1242490089	1	13498429	C	A	0.636	Haplotype Block Selection	rs384391857		0.025	0.0172414	0	0		0.0869565			0
Affx-1242490113	1	13514611	AT	A	0.688	Haplotype Block Selection	---										0.5
Affx-106520927	1	13598030	G	A	0.8323	Illumina	rs41665389	0.711667	0.9	0.983333	1	1	0.583333	0.847826	0.766667	0.966667	0.5
Affx-1248063317	1	13629493	G	T	0.716	DSN Unique	rs521713825	0.0166667	0	0	0	0	0	0	0	0.0166667	0
Affx-106531966	1	13665306	T	G	0.95	Illumina	rs41602904	0.20202	0.45	0.533333	0.4	0.5	0.625	0.413043	0.3	0.483333	0.1
Affx-575990968	1	13708304	A	G	0.722	Haplotype Block Selection	rs136701455	0.564626	0.475	0.466667	0.4	0	0.5	0.434783	0.3	0.416667	0.9
Affx-575991033	1	13781794	T	C	0.64	Haplotype Block Selection	rs110170148	0.380068	0.725	0.616667	0.85	1	0.583333	0.304348	0.583333	0.666667	0.1
Affx-1242490513	1	13796775	AT	A	0.702	Haplotype Block Selection	rs137066135	0.155405	0.45	0.2	0.25	0.5	0	0.0217391	0.1	0.166667	0
Affx-1242490596	1	13859790	TA	T	0.736	Haplotype Block Selection	rs378287889	0.102007		0.327586	0.35	0.5	0.208333	0.282609	0.3	0.2
Affx-1248063322	1	13940695	C	T	0.692	DSN Unique	---	0.0216667	0	0	0	0	0	0	0	0	0
Affx-1242490763	1	13952083	AGAGATATGAAGT	A	0.758	Haplotype Block Selection	rs381962999	0.109428	0.025	0.05	0	0	0	0.0217391	0.1	0.0166667	0
Affx-1242490801	1	13986294	G	T	0.81	Haplotype Block Selection	rs382923337	0.250836	0.125	0.383333	0.25	0		0.543478	0.05	0.383333	0.8
Affx-1248063325	1	14048517	T	G	0.686	DSN Unique	---	0.020339	0	0	0	0		0	0	0	0
Affx-1242490865	1	14062729	C	A	0.75	Haplotype Block Selection	rs110724816	0.397993	0.575	0.583333	0.5	0.75	0.625	0.391304	0.55	0.3	0.1
Affx-1243583147	1	14087659	G	A	0.68	Haplotype Block Selection	rs110319031	0.234007	0.45	0.5	0.5	1	0.625	0.304348	0.45	0.316667	0
Affx-1248063328	1	14133795	C	T	0.674	DSN Unique	---
Affx-1242490991	1	14139507	T	G	0.616	Haplotype Block Selection	rs137542895
Affx-575991396	1	14191323	C	T	0.632	Haplotype Block Selection	rs207540936	0.293333	0.65	0.583333	0.45	1	0.458333	0.347826	0.6	0.416667	0.6
Affx-1243583186	1	14194886	C	A	0.796	Haplotype Block Selection	rs207856869
Affx-1243583201	1	14229326	A	G	0.768	Haplotype Block Selection	rs135848034	0.426871	0.725	0.603448	0.6	0.5	0.75	0.695652	0.783333	0.866667	0.2
Affx-575991433	1	14234326	T	C	0.792	Haplotype Block Selection	rs208382888	0.338983	0.7	0.483333	0.2	1	0.708333	0.565217	0.8	0.37931	0.2
Affx-1248063330	1	14277782	T	C	0.658	DSN Unique	---	0.03	0	0	0	0	0	0	0	0	0
Affx-1248063332	1	14361239	T	C	0.692	DSN Unique	---	0.00838926	0	0	0	0	0	0	0	0	0
Affx-1242491379	1	14388178	G	A	0.692	Haplotype Block Selection	rs210481298	0.353333	0.2	0.266667	0.1	0.5	0.375	0.23913	0.0833333	0.2	0
Affx-1248063333	1	14402659	A	G	0.768	DSN Unique	rs1118074676	0.0218855	0	0	0	0		0.0217391	0	0.0166667	0
Affx-1248063334	1	14418625	G	T	0.726	DSN Unique	---	0.03	0	0	0	0	0	0	0	0.133333	0
Affx-1248063336	1	14463792	A	AC	0.63	DSN Unique	---
Affx-1242491501	1	14477016	GT	G	0.634	Haplotype Block Selection	rs381468904	0.126316		0.116667	0.05		0.125	0.23913		0.172414	0.2
Affx-575991665	1	14500343	C	T	0.738	Haplotype Block Selection	rs135270420	0.692308	0.425	0.362069	0.6	0.5		0.391304	0.533333	0.616667	0.9
Affx-106555334	1	14533366	A	G	0.758681	Illumina	rs41566591	0.90604	0.894737	0.95	0.75	0.5	0.875	0.934783	0.655172	0.916667	0.5
Affx-106531602	1	14579710	C	T	0.746	Illumina	rs110546983	0.26431	0.075	0.366667	0.05	0	0.125	0.0217391	0.433333	0.25	0.7
Affx-1242491729	1	14594783	G	GT	0.71	Haplotype Block Selection	---	0.219595	0.025	0.216667	0	0	0.0833333	0	0.383333	0.0517241	0.3
Affx-106524439	1	14616735	A	C	0.620484	Illumina	rs110129218	0.321429	0.315789	0.466667	0.4	0.5	0.416667	0.369565		0.533333	0.8
Affx-1248063340	1	14643550	C	T	0.746	DSN Unique	---
Affx-106548892	1	14655035	T	C	0.893558	Illumina	rs109812544	0.0735786	0.125	0.293103	0.1	0.5	0.375	0.173913		0.258621	0
Affx-1242492032	1	14730408	TC	T	0.714	Haplotype Block Selection	rs385764065
Affx-1242492048	1	14738783	A	AC	0.728	Haplotype Block Selection	---	0.425424	0.275	0.258621	0.45	1	0.375	0.347826		0.366667
Affx-1242492062	1	14749850	A	C	0.682	Haplotype Block Selection	rs385339695	0.235	0.025	0.15	0	0	0.0833333	0.0217391	0.0166667	0.37931	0
Affx-106534681	1	14812929	C	T	0.93184	Illumina	rs109015904	0.26087	0.3	0.35	0.2	0.5	0.166667	0.0434783	0.2	0.483333	0.6
Affx-1242492391	1	14896782	C	T	0.714	DSN Unique	---	0.075	0	0	0	0	0	0	0	0	0
Affx-1242492436	1	14917821	TGACCATCTAGG	T	0.656	Haplotype Block Selection	---
Affx-106535933	1	14967138	T	G	0.850069	Illumina	rs29013338	0.328333	0.175	0.1	0.25	0	0.0833333	0.0217391	0.116667	0.0666667	0.1
Affx-1242492566	1	14974418	A	T	0.652	DSN Unique	---	0.0694915	0	0	0	0	0	0	0	0	0
Affx-106516115	1	14988287	C	T	0.708164	Illumina	rs110139267		0.184211	0.12069	0	0		0	0.293103	0.189655	0
Affx-1242492626	1	15002800	G	A	0.662	DSN Unique	rs523679367		0			0		0
Affx-1242492631	1	15004259	T	C	0.68	DSN Unique	---	0.0721477	0	0	0	0	0	0	0	0	0
Affx-1248063342	1	15005870	C	A	0.64	DSN Unique	---	0.0301003	0	0	0	0	0	0	0	0	0
Affx-106502618	1	15017291	T	C	0.95	Illumina	rs109844186	0.212375	0.45	0.466667		0.5	0	0.304348	0.116667	0.362069	0.6
Affx-113745630	1	15049490	T	C	0.674	Illumina	rs42924222	0.589527	0.6	0.396552	0.5	0.5	0.583333	0.826087	0.45	0.7	0.7
Affx-1248063345	1	15099326	C	G	0.716	DSN Unique	---	0.0305085	0	0	0	0	0	0	0	0	0
Affx-106538374	1	15126234	A	G	0.95	Illumina	rs41671573	0.24	0.225	0.116667	0.2	0.5	0.375	0.543478	0.275862	0.25	0.3
Affx-1248063350	1	15174695	C	A	0.742	DSN Unique	---	0.025	0	0	0	0	0	0	0	0	0
Affx-1248063351	1	15195043	T	G	0.708	DSN Unique	---	0.0320946	0	0	0	0		0	0	0	0
Affx-1248063353	1	15237015	G	A	0.62	DSN Unique	---	0.0351171	0	0	0	0	0	0	0	0	0
Affx-106556101	1	15241004	C	T	0.648457	Illumina	rs41665284	0.138889	0.421053	0.362069	0.2	0	0.0833333	0.217391		0.216667	0.1
Affx-106552030	1	15284721	T	C	0.95	Haplotype Block Selection	rs133316206	0.56734	0.675	0.716667	0.35		0.833333	0.565217	0.933333	0.583333	0.9
Affx-1248063354	1	15299975	C	T	0.714	DSN Unique	---	0.0318792	0	0	0	0	0	0	0	0	0
Affx-1242493331	1	15302151	G	T	0.72	DSN Unique	---	0.0733333	0	0	0	0	0	0	0	0	0
Affx-1248063355	1	15302294	G	C	0.696	DSN Unique	---	0.0267559	0	0	0	0	0	0	0	0	0
Affx-1248063358	1	15320552	A	G	0.71	DSN Unique	---	0.0250836	0	0	0	0	0	0	0	0	0
Affx-93063467	1	15324308	C	T	0.714	Impact	rs479781013
Affx-1248102154	1	15324857	G	A	0.668	DSN Unique	---	0.0236486	0	0	0	0	0	0	0	0	0
Affx-1248063360	1	15334615	C	T	0.69	DSN Unique	---	0.0238908	0	0	0	0	0	0	0	0	0
Affx-1248063362	1	15344038	A	C	0.714	DSN Unique	---	0.0250836	0	0	0	0	0	0	0	0	0
Affx-1248063363	1	15364032	T	C	0.752	DSN Unique	---	0.0272109		0	0	0	0	0	0		0
Affx-1248063364	1	15376513	C	T	0.69	DSN Unique	rs799429329	0.025	0	0	0	0	0	0	0	0
Affx-575992429	1	15384733	C	T	0.742	Haplotype Block Selection	rs379390511	0.0672414	0	0.0862069		0		0.173913
Affx-1242493475	1	15395568	C	T	0.786	Haplotype Block Selection	rs380777687	0.0733333	0	0.0833333	0.05	0	0.291667	0.173913	0	0	0
Affx-106547262	1	15408544	A	G	0.71	Illumina	rs41573056	0.451505	0.575	0.583333	0.3	0		0.282609	0.310345	0.4	0.1
Affx-106537486	1	15440999	A	G	0.897716	Haplotype Block Selection	rs41612434	0.610738	0.625	0.566667	0.6	0.5	0.375	0.456522	0.189655	0.413793	0.4
Affx-578920424	1	15477442	T	G	0.786	Haplotype Block Selection	rs133720455	0.16835	0.175	0.0344828		0.5	0.25	0.152174	0.2	0.396552	0.2
Affx-1248063367	1	15550145	G	A	0.72	DSN Unique	---	0.025	0	0		0	0	0	0	0	0
Affx-38057229	1	15552239	T	C	0.728	Impact	rs211150051	0.276846	0.35	0.483333		0	0	0.326087	0.05		0.6
Affx-1242493763	1	15554286	C	A	0.7	Impact	rs209811304	0.228333	0.3	0.416667	0.1	0	0	0.217391	0.05	0.137931	0
Affx-1243583823	1	15558219	A	G	0.764	Haplotype Block Selection	rs136601594	0.28	0.525	0.55	0.3	0.5	0.25	0.347826	0.216667	0.15	0.6
Affx-1242493802	1	15573063	G	A	0.756	Haplotype Block Selection	rs132635117	0.275168	0.5	0.483333	0.2	0.5	0.291667	0.347826	0.583333	0.15	0
Affx-106527018	1	15574241	C	T	0.865253	Illumina	rs42377423	0.53	0.725	0.616667	0.4	0.5	0.458333	0.369565	0.75	0.416667	0
Affx-1243583842	1	15589562	A	G	0.644	Haplotype Block Selection	rs446025294		0.25							0.0166667
Affx-1248063369	1	15593897	C	T	0.818	DSN Unique	---	0.035	0	0	0	0	0	0	0	0	0
Affx-1242493880	1	15609078	G	C	0.718	Haplotype Block Selection	rs110918247	0.334459	0.75	0.633333	0.5	0	0.625	0.478261	0.783333	0.166667	0.2
Affx-1243583863	1	15613298	G	A	0.696	DSN Unique	---	0.0740741	0	0	0	0	0	0	0	0	0
Affx-106516998	1	15630647	A	C	0.740861	Illumina	rs42380309	0.249158	0.05	0.216667	0.2	1	0.208333	0.521739	0.116667	0.216667	0.1
Affx-106536710	1	15643337	C	T	0.746181	Illumina	rs41612444	0.700669	0.675	0.85	0.9	1		0.869565	0.75	0.733333	1
Affx-979231560	1	15658730	A	G	0.80952	Haplotype Block Selection	rs135525296	0.506734	0.275	0.683333	0.15	0	0.291667	0.456522		0.3	0.2
Affx-139995260	1	15669879	G	A	0.708785	Illumina	rs41573066	0.113712	0.275	0.25	0	0	0.25	0.0434783	0	0.0333333	0
Affx-1248063370	1	15696870	C	T	0.66	DSN Unique	---					0		0
Affx-106545643	1	15708531	A	G	0.746007	Illumina	rs42382162	0.0885417	0.025		0.2	0		0.478261	0.103448	0.1	0.4
Affx-1243583944	1	15737484	T	C	0.764	DSN Unique	---	0.0795848	0	0.0172414		0	0	0	0.0166667	0	0
Affx-1248063371	1	15749025	G	A	0.7	DSN Unique	---	0.020339	0		0		0	0		0	0
Affx-575992787	1	15787476	G	A	0.736	Haplotype Block Selection	rs109726834	0.52027	0.85	0.5	0.25	0	0.583333	0.217391	0.683333	0.383333
Affx-979338635	1	15842397	A	G	0.83893	Haplotype Block Selection	rs134836047	0.106061	0.175	0.283333	0.25	0.5	0.0416667	0.195652	0	0.183333	0.2
Affx-575992844	1	15856094	A	G	0.682	Haplotype Block Selection	rs43768826	0.401007	0.125		0.6	0.5	0.666667		0.172414	0.483333	1
Affx-1248063374	1	15917009	C	T	0.734	DSN Unique	rs377985437
Affx-1248063377	1	15934140	A	G	0.63	DSN Unique	---	0.0284281	0	0	0	0	0	0	0	0	0
Affx-1248063378	1	15989766	C	T	0.738	DSN Unique	---	0.0250836	0	0	0	0	0	0	0	0	0
Affx-1248063379	1	16024022	T	C	0.714	DSN Unique	---
Affx-1248063380	1	16034028	C	T	0.696	DSN Unique	rs448372653	0.0316667	0	0	0	0	0	0	0	0	0.1
Affx-575993002	1	16037066	C	T	0.768	DSN Unique	rs446852254	0.0316667	0	0	0	0	0	0	0	0	0.1
Affx-1248063385	1	16037322	C	T	0.696	DSN Unique	rs477588378
Affx-1248063386	1	16038400	T	C	0.71	DSN Unique	rs448550594	0.0317726	0	0	0	0	0	0	0	0	0.2
Affx-1248063387	1	16039961	A	C	0.666	DSN Unique	rs721663123	0.0319865	0	0	0	0		0	0	0	0.1
Affx-1248063389	1	16042559	GACT	G	0.674	DSN Unique	rs722948759	0.030303	0	0	0	0	0	0	0	0	0.1
Affx-106500994	1	16044068	G	A	0.95	Illumina	rs29017514	0.0652174	0.2	0.183333	0.3	0.5	0.25	0.0869565	0.05	0.216667	0.1
Affx-1248063390	1	16045454	TAGG	T	0.732	DSN Unique	rs436922176	0.0316667	0	0	0	0	0	0	0	0	0.1
Affx-1248063395	1	16052027	T	C	0.69	DSN Unique	rs443883449	0.0320946	0	0	0	0	0	0	0	0	0.1
Affx-1248063396	1	16053120	C	T	0.736	DSN Unique	rs477876208	0.0301003	0	0	0	0	0	0	0	0	0.1
Affx-1248063397	1	16053870	A	G	0.654	DSN Unique	rs716057649	0.0316667	0	0	0	0		0	0	0	0.1
Affx-1248063398	1	16054050	A	C	0.724	DSN Unique	rs446728024	0.0316667	0	0	0	0	0	0	0	0	0.1
Affx-1248063400	1	16066586	C	G	0.622	DSN Unique	rs440354213	0.0319865	0	0	0	0	0	0	0	0	0.3
Affx-1248063401	1	16067993	C	T	0.7	DSN Unique	rs448789609	0.0317726	0	0	0	0	0	0	0	0	0.3
Affx-1242494600	1	16071347	C	A	0.726	Haplotype Block Selection	---	0.101667	0	0	0	0	0	0	0	0	0
Affx-1248063403	1	16078217	C	T	0.686	DSN Unique	rs721286586	0.0302013	0	0	0	0		0	0	0	0.1
Affx-1248063404	1	16078489	A	G	0.648	DSN Unique	rs477813906	0.0317726	0	0	0	0		0	0	0	0.1
Affx-1248063405	1	16079375	G	A	0.716	DSN Unique	rs435531191
Affx-1248063409	1	16085777	T	A	0.7	DSN Unique	rs715304190	0.0293103	0	0	0	0		0	0.0166667	0	0.1
Affx-578920713	1	16086786	A	T	0.702	DSN Unique	rs518353070	0.0302013	0	0	0	0	0	0	0	0	0.1
Affx-106524903	1	16114873	A	G	0.777858	Illumina	rs42346807	0.503356	0.575	0.616667	0.4	0.5	0.166667	0.152174	0.516667	0.616667	0.8
Affx-38059331	1	16129180	C	A	0.71	Impact	rs384352309	0.45	0.225	0.166667	0.5	0.5	0.625	0.5	0.413793	0.6	0.6
Affx-1242494668	1	16135553	G	A	0.66	DSN Unique	---	0.0738255	0		0	0	0	0	0	0
Affx-106505164	1	16155668	T	C	0.696804	Illumina	rs41735645	0.363333	0.225	0.15	0.45	0.5	0.708333	0.434783	0.483333	0.431034	0.6
Affx-578920732	1	16159868	G	A	0.732	Haplotype Block Selection	rs136305381	0.647651	0.875	0.566667	0.85		0.458333	0.5	0.8	0.7	0.3
Affx-1248063414	1	16171026	T	C	0.738	DSN Unique	rs721104115	0.0348432	0.025	0	0	0		0		0	0
Affx-106496941	1	16186991	T	C	0.688	Illumina	rs109056237	0.971477	0.578947	0.716667	0.95	0.5	0.708333	0.826087	0.916667		1
Affx-1248063415	1	16187836	A	G	0.698	DSN Unique	rs459970447	0.011745	0	0	0	0	0	0	0	0	0
Affx-1242494734	1	16198777	A	G	0.766	Haplotype Block Selection	rs134997251	0.933333	0.5	0.616667	0.8		1	0.673913	0.916667	0.85	0.8
Affx-1242494746	1	16210630	G	A	0.76	Haplotype Block Selection	rs110200214			0.241379		0.5		0.282609			0.2
Affx-1248063416	1	16234874	A	G	0.6	DSN Unique	rs443344024	0.0116667	0	0	0	0	0	0	0	0	0
Affx-1248063418	1	16278906	A	G	0.712	DSN Unique	---	0.03	0	0	0	0	0	0	0	0	0
Affx-1248063419	1	16296556	T	G	0.746	DSN Unique	---
Affx-1248063420	1	16322859	A	G	0.714	DSN Unique	rs481307581	0.0102389	0	0	0	0		0	0	0	0
Affx-106503937	1	16362952	A	G	0.865035	Illumina	rs41577373	0.571667	0.8	0.633333	0.55	1	0.75	0.681818	0.616667	0.783333	0.9
Affx-1248063423	1	16384821	A	G	0.752	DSN Unique	rs479600687
Affx-1248063424	1	16392683	C	A	0.708	DSN Unique	rs445192382	0.0116667	0	0	0	0	0	0	0	0	0
Affx-106499802	1	16403017	C	T	0.749301	Illumina	rs43108390	0.553691	0.175	0.45	0.55	0.5	0.583333	0.543478	0.666667	0.466667	0.4
Affx-1248063426	1	16416348	C	G	0.61	DSN Unique	---	0.0376712	0		0	0	0	0		0
Affx-1243584298	1	16418774	G	C	0.734	DSN Unique	---	0.102694	0	0	0	0	0	0	0	0	0
Affx-1248063427	1	16419342	T	G	0.666	DSN Unique	---	0.033557	0	0	0	0	0	0	0	0	0
Affx-578920839	1	16443185	G	T	0.752	Haplotype Block Selection	rs42352840			0.655172		0.5		0.717391	0.87931	0.775862	0.4
Affx-1248063429	1	16452366	A	T	0.722	DSN Unique	---	0.027027	0	0	0	0	0	0	0	0.0172414	0
Affx-1248063431	1	16465071	A	G	0.67	DSN Unique	rs440695897	0.0116667	0	0	0	0	0	0	0	0	0
Affx-1248063432	1	16474909	C	T	0.702	DSN Unique	rs476348901
Affx-1248063433	1	16485375	T	C	0.76	DSN Unique	---	0.0320946	0	0	0	0	0	0	0	0	0
Affx-106525445	1	16486738	T	C	0.95	Illumina	rs41570835	0.71	0.975	0.95	0.5	0.5	0.5	0.76087	0.75	0.85	1
Affx-1248063434	1	16487005	C	T	0.612	DSN Unique	---	0.0316667	0	0	0	0	0	0	0	0	0
Affx-1242495146	1	16521814	C	T	0.706	DSN Unique	---
Affx-1248063435	1	16522055	T	C	0.738	DSN Unique	rs481989393	0.0117057	0	0	0	0	0	0	0	0	0
Affx-1242495162	1	16534989	C	G	0.7	Haplotype Block Selection	rs42929836	0.407666		0.416667	0.8	1
Affx-1243584377	1	16553470	A	G	0.66	DSN Unique	---	0.101667	0.025	0	0	0	0	0	0	0	0
Affx-1248063438	1	16563476	G	A	0.674	DSN Unique	rs483133927
Affx-575993467	1	16579965	A	G	0.66	Haplotype Block Selection	rs42765777	1	1	1	1	1	1	1	1	1	1
Affx-106505562	1	16604159	A	G	0.95	Illumina	rs41575151	0.933333	0.55	0.793103	1	1	0.916667	0.978261	0.95	0.983333	1
Affx-1242495327	1	16614170	T	C	0.748	Haplotype Block Selection	rs42761806	0.782095	0.3	0.766667	0.75	0.5	0.791667	0.804348	0.844828	0.866667	1
Affx-1242495379	1	16638319	T	A	0.638	Haplotype Block Selection	rs42761756	0.556667	0.85	0.7	0.65	0.5	0.416667	0.326087	0.4	0.517241	0.6
Affx-1242495382	1	16643226	G	C	0.674	Haplotype Block Selection	rs42761732	0.186667	0.7	0.233333	0.25	0.5	0.208333	0.195652	0.15	0.133333	0
Affx-106511938	1	16654742	A	G	0.923652	Illumina	rs41626542	0.379195	0.15	0.3	0.3	0.5	0.583333	0.673913	0.586207	0.482759	0.4
Affx-106554109	1	16705237	C	A	0.816115	Illumina	rs43028535	0.777592	0.925	0.966667	0.75	1	0.916667	0.652174	0.716667	0.866667	0.9
Affx-106497518	1	16754495	T	G	0.790022	Illumina	rs42237543	0.746599	0.775	0.65	0.9	1	0.791667	0.608696	0.586207	0.733333	0.9
Affx-1248063439	1	16756428	A	G	0.694	DSN Unique	rs464450652	0.0116667	0	0	0	0	0	0.0869565	0	0	0
Affx-1248063441	1	16792437	T	A	0.676	DSN Unique	---	0.0286195	0	0	0	0	0	0	0	0	0
Affx-1248063442	1	16801626	A	T	0.75	DSN Unique	---	0.0521886	0	0.0166667	0	0	0	0	0	0	0
Affx-1248063444	1	16817008	A	T	0.662	DSN Unique	---
Affx-1242495709	1	16823198	T	C	0.726	Haplotype Block Selection	rs42846269	0.17893	0	0.0333333	0.25	0	0.166667	0.217391	0.416667	0.433333	0
Affx-113736387	1	16844981	G	A	0.95	Illumina	rs109152935	0.336667	0.175	0.35	0.1	0.5	0.625	0.326087	0.116667	0.15	0.9
Affx-1243584528	1	16859090	G	A	0.63	Haplotype Block Selection	---					0		0			0.1
Affx-1248063447	1	16925031	C	A	0.652	DSN Unique	---		0	0	0	0	0	0	0	0.0172414	0
Affx-113746533	1	16967412	A	G	0.706	Illumina	rs42242577	0.192308	0.15	0.233333	0.05	0	0.125	0.26087	0.4	0.05	0.5
Affx-1248063448	1	16991538	C	T	0.726	DSN Unique	---	0.00340136	0	0	0	0	0	0	0	0	0
Affx-1248063449	1	16991912	A	G	0.652	DSN Unique	---	0.0351171	0	0	0	0	0	0	0	0	0
Affx-106505969	1	16993213	T	C	0.838743	Illumina	rs41621898	0.173913	0.325	0.233333	0	0	0.291667	0.26087	0.283333	0	0.1
Affx-1248102158	1	16994798	C	T	0.732	DSN Unique	---	0.005	0	0	0	0	0	0	0	0	0
Affx-38062229	1	16998293	G	A	0.69313	Haplotype Block Selection	rs132752994	0.643333	0.275	0.583333	0.7	0.5	0.625	0.608696	0.45	0.633333	0.1
Affx-1242496107	1	17020326	C	T	0.73	Haplotype Block Selection	rs209921649	0.418333	0.55	0.533333		0.5	0.375	0.5	0.4	0.45	0.2
Affx-1248063450	1	17034342	CA	C	0.816	DSN Unique	---
Affx-106522620	1	17041419	T	G	0.95	Illumina	rs109307403	0.5301	0.425	0.3	0.2	0	0.208333	0.152174	0.316667	0.482759	0.5
Affx-1248063451	1	17052381	T	C	0.662	DSN Unique	rs481579283	0.005	0	0	0	0	0	0	0	0	0
Affx-1242496206	1	17061824	AT	A	0.712	Haplotype Block Selection	rs434744443			0.1	0.2	0		0.130435
Affx-1242496231	1	17074369	T	A	0.774	GWAS	rs42242070	0.893836	0.789474		0.95	1	0.958333	0.913043	0.983333	0.966667	0.9
Affx-1242496262	1	17091303	G	A	0.664	GWAS	rs43174352
Affx-1242496271	1	17095769	A	C	0.702	GWAS	rs43174375
Affx-1248063452	1	17096377	A	G	0.692	DSN Unique	---	0.00519031	0	0	0	0		0	0	0	0
Affx-1059598144	1	17097038	G	A	0.744	GWAS	rs109569981		0.789474	0.966667	0.95	1	0.958333	0.909091	0.816667		0.9
Affx-106549293	1	17105670	C	T	0.637792	Illumina	rs42984454	0.272881	0.763158	0.466667	0.15	0.5	0.75	0.326087	0.633333	0.616667	0.1
Affx-1242496294	1	17107863	T	C	0.736	DSN Unique	---	0.0976431	0	0	0	0	0	0	0	0	0
Affx-1242496329	1	17121668	A	G	0.698	GWAS	rs380404217	0.108333	0.2	0.0172414	0.05	0		0.0869565	0.172414	0.0344828	0.1
Affx-1059825150	1	17131224	A	G	0.734	GWAS	rs42984497	0.895548	0.8	0.966667	0.95	1	0.958333	0.913043	0.833333		0.7
Affx-578921119	1	17131397	G	A	0.736	GWAS	rs42984498	0.892977	0.8	0.966667	0.95	1	0.958333	0.913043	0.833333	0.966667	0.7
Affx-1242496342	1	17132333	C	T	0.698	GWAS	rs42984504	0.892977	0.8	0.966667	0.95	1	0.958333	0.913043	0.833333	0.916667	0.7
Affx-1242496346	1	17133612	G	GT	0.73	GWAS	---	0.890785	0.825	0.966667	0.95	1	0.958333	0.934783	0.827586		0.7
Affx-1242496352	1	17134081	A	G	0.614	GWAS	rs109495633			0.965517		1
Affx-1242496353	1	17134826	G	C	0.65	GWAS	rs42984513	0.889831	0.8	0.982759	0.95	1	0.958333	0.913043	0.833333	0.916667	0.7
Affx-257179688	1	17136613	T	G	0.706	Haplotype Block Selection	rs43767429	0.762542	0.625	0.866667	0.95	1	0.958333	0.869565	0.466667	0.655172	0.6
Affx-1242496360	1	17136982	C	A	0.692	GWAS	rs385183588	0.11204	0.2	0.0333333	0.05	0	0.0416667	0.0869565	0.166667	0.0833333	0.3
Affx-1242496361	1	17137033	A	G	0.748	GWAS	---
Affx-1242496364	1	17138151	A	G	0.7	GWAS	rs133861757	0.889262	0.8	0.966667	0.95	1	0.958333	0.913043	0.833333	0.916667	0.7
Affx-1242496365	1	17138497	C	T	0.674	GWAS	rs210198525	0.88796	0.8	0.966667	0.95	1	0.958333	0.913043	0.833333	0.916667	0.7
Affx-1242496366	1	17138546	G	A	0.706	GWAS	rs209135453	0.112416	0.2	0.0333333	0.05	0	0.0416667	0.0869565	0.166667	0.0833333	0.3
Affx-1242496367	1	17138782	C	CT	0.698	GWAS	---	0.887584	0.8	0.966667	0.95	1	0.958333	0.913043	0.833333	0.916667	0.7
Affx-1242496368	1	17138895	CAT	C	0.738	GWAS	---	0.111667	0.2	0.0333333	0.05	0	0.0416667	0.0869565	0.172414	0.0833333	0.3
Affx-1242496371	1	17140850	C	G	0.768	GWAS	rs110718233	0.888333	0.8	0.966667	0.95	1	0.958333	0.913043	0.827586	0.916667	0.7
Affx-578921127	1	17141841	G	A	0.764	GWAS	rs385348497	0.887372		0.966667	0.95	1	0.958333	0.913043	0.833333	0.931034	0.7
Affx-1242496377	1	17141993	C	A	0.704	GWAS	rs379541436	0.883959	0.8	0.966667	0.95	1	0.958333	0.954545	0.833333	0.913793	0.7
Affx-1242496379	1	17142249	T	C	0.716	GWAS	rs42242054	0.12069	0.2	0.0172414	0.05	0	0.0416667	0.0869565	0.166667	0.0862069	0.2
Affx-1242496380	1	17142607	G	A	0.62	GWAS	rs42242053	0.111667	0.2	0.0333333	0.05	0	0.0416667	0.0869565	0.166667	0.0833333	0.3
Affx-1243584655	1	17143830	G	A	0.62	Haplotype Block Selection	rs42242049	0.762542	0.625	0.866667	0.95	1	0.958333	0.869565	0.466667	0.666667	0.4
Affx-1243584666	1	17158805	A	G	0.762	Haplotype Block Selection	rs378889073	0.17	0	0.116667	0.35	0	0.0416667	0.0869565	0.0666667	0.0333333	0
Affx-1248063454	1	17161162	A	C	0.738	DSN Unique	rs450081063	0.0117057	0	0		0		0	0	0	0
Affx-106501141	1	17192788	A	C	0.676812	Illumina	rs41572612	0.205387	0.6	0.416667	0.2	0.5	0.416667	0.130435	0.4	0.333333	0.6
Affx-106539456	1	17235751	T	C	0.95	Illumina	rs29019581	0.37037	0.6	0.566667	0.35	0.5	0.541667	0.26087	0.466667	0.396552	0.7
Affx-106520854	1	17263605	A	C	0.722	Illumina	rs41621019	0.207071	0.675	0.4	0.05	0	0.0833333	0.108696	0.416667	0.396552	0.1
Affx-1242496598	1	17266828	AGTT	A	0.71	Haplotype Block Selection	rs384739204	0.141667	0.675	0.383333	0.05	0	0.0833333	0.108696	0.416667	0.383333	0.1
Affx-1242496669	1	17308903	A	T	0.602	Haplotype Block Selection	rs384506502	0.198997	0.0526316	0	0.3	0	0.0416667	0.130435	0.166667	0.233333	0
Affx-1248063455	1	17395794	T	C	0.704	DSN Unique	---	0.005	0	0	0	0	0	0	0	0
Affx-1248063456	1	17400129	G	C	0.708	DSN Unique	---	0.0301003	0	0	0	0	0	0	0	0	0
Affx-106538154	1	17441499	G	A	0.923905	Illumina	rs41924236	0.558528	0.825	0.933333		1	0.875	0.652174	0.683333	0.433333	0.5
Affx-1242496874	1	17477420	G	C	0.71	Haplotype Block Selection	rs443890920	0.218855	0.025	0.05	0.15	0	0.125	0.0217391	0	0.0666667	0
Affx-106516626	1	17481344	G	A	0.787245	Illumina	rs41924286	0.70302	0.85	0.766667	0.7	0.5	0.708333	0.586957	0.566667	0.566667	0.3
Affx-106542303	1	17513897	T	G	0.63913	Illumina	rs41621900		0.45	0.517241	0.5	1	0.583333	0.75	0.482759	0.5	0.8
Affx-106517944	1	17537664	G	A	0.759624	Illumina	rs29009793	0.258446	0.1	0.15	0.25	0.5	0.291667	0.5	0.155172	0.4	0.6
Affx-1242497081	1	17561765	GAGA	G	0.672	Haplotype Block Selection	---	0.259197	0.552632	0.383333	0.45	0	0.541667	0.108696	0.316667	0.183333	0.3
Affx-106513724	1	17566811	C	T	0.762874	Illumina	rs109950537	0.813333	0.7	0.706897	1	1	0.708333	0.869565	0.655172	0.933333	0.9
Affx-575994321	1	17592747	G	C	0.616	Haplotype Block Selection	rs208854717	0.244147	0.55	0.396552	0.75	0	0.333333	0.108696	0.333333	0.416667	0.3
Affx-106554264	1	17636405	T	C	0.95	Illumina	rs41612163	0.121667	0.1	0.233333	0.05	0.5	0.0833333	0.195652	0.133333	0.433333	0
Affx-1248063457	1	17637894	G	A	0.676	DSN Unique	---	0.0116667	0	0	0	0		0	0	0.05	0
Affx-1248063458	1	17650168	CA	C	0.746	DSN Unique	---	0.0309278	0		0	0		0		0	0
Affx-106535737	1	17672335	C	T	0.95	Illumina	rs29011587	0.188333	0.15	0.166667	0.05	0.5	0.0833333	0.173913	0.133333	0.283333	0
Affx-979231582	1	17730884	T	C	0.95	Haplotype Block Selection	rs136218776	0.82047	0.35	0.583333	0.55	1	0.5	0.543478	0.55	0.6	0.8
Affx-38064813	1	17735578	G	T	0.682	Haplotype Block Selection	rs43753977	0.714047	0.8	0.85	0.8	1	0.666667	0.717391	0.586207	0.683333	0.8
Affx-1242497454	1	17749660	G	A	0.716	Haplotype Block Selection	---	0.223729	0.65	0.65	0.75	1		0.521739	0.516667	0.416667	0.1
Affx-575994515	1	17819383	T	A	0.662	Haplotype Block Selection	rs210405159	0.304348	0.625	0.6	0.55	0.5	0.5	0.521739	0.533333	0.483333	0.1
Affx-106510342	1	17839302	C	T	0.62165	Illumina	rs41571286						0.541667	0.304348			0.2
Affx-1248063459	1	17847303	A	G	0.768	DSN Unique	---		0		0	0		0	0.0166667	0	0
Affx-1248063460	1	17848633	G	A	0.684	DSN Unique	---	0.0116667	0	0	0	0	0	0	0	0.05	0
Affx-106554253	1	17933659	C	T	0.716564	Illumina	rs43218446	0.488215	0.425	0.266667	0.75	1	0.583333	0.608696	0.4	0.383333	0.2
Affx-1248063461	1	17956143	T	C	0.672	DSN Unique	---	0.01	0	0	0	0	0	0	0	0	0
Affx-1248063462	1	17956915	A	G	0.62	DSN Unique	---	0.0333333	0	0	0	0	0	0	0	0
Affx-106540757	1	17957377	G	A	0.764771	Illumina	rs43217526	0.683946	0.775	0.517241	0.95	0.5	0.25	0.695652	0.87931	0.733333	0.8
Affx-1248063463	1	17969115	G	A	0.662	DSN Unique	---	0.0301003	0	0	0	0	0	0	0	0	0
Affx-1248063464	1	18004859	C	T	0.636	DSN Unique	---	0.033557	0	0	0	0	0	0	0	0	0
Affx-1242497902	1	18020532	C	A	0.746	Haplotype Block Selection	rs109334191	0.631757	0.875	0.827586	0.9	0.5	0.875	0.76087	0.483333	0.766667	0.5
Affx-575994746	1	18092544	C	T	0.736	DSN Unique	rs723239105	0.0218121	0	0.0166667		0	0	0	0	0
Affx-106539157	1	18150347	G	A	0.913157	Illumina	rs108940919	0.496667	0.475	0.62069	0.7	0.5	0.875	0.76087	0.431034	0.616667	0.5
Affx-1248063466	1	18157806	A	G	0.724	DSN Unique	---	0.0100671	0	0	0	0	0	0	0	0	0
Affx-1248063468	1	18236717	T	C	0.638	DSN Unique	---
Affx-1248063469	1	18237088	A	T	0.764	DSN Unique	---
Affx-106543426	1	18299875	C	T	0.763154	Illumina	rs110983615	0.208333	0.45	0.25	0		0.208333	0.282609	0.133333	0.333333	0
Affx-1248063473	1	18303735	T	C	0.746	DSN Unique	---	0.0391156	0.025	0	0	0		0	0	0	0
Affx-1248063474	1	18335129	C	T	0.634	DSN Unique	---
Affx-1242498551	1	18337000	T	C	0.636	Impact	rs133833664	0.489831	0.7	0.516667	0.05	0		0.717391	0.672414	0.366667
Affx-1242498559	1	18338100	A	G	0.608	Haplotype Block Selection	rs209476501	0.14094	0.4	0.233333	0	0	0.125	0.0434783	0.133333	0.316667	0
Affx-578921735	1	18379997	G	A	0.736	Haplotype Block Selection	rs43222325	0.588333	0.275	0.466667	0.75	1	0.583333	0.73913	0.566667	0.55
Affx-106498194	1	18439746	C	G	0.95	Illumina	rs109521286	0.196667	0.125	0.366667	0.3	0.5	0.333333	0.369565	0.266667	0.433333	0.2
Affx-1248063476	1	18449494	A	G	0.714	DSN Unique	---	0.0366667	0	0	0	0	0	0	0	0	0
Affx-1243585222	1	18452508	C	T	0.68	Haplotype Block Selection	rs381874652	0.195946	0.131579	0.362069	0.3	0.5	0.291667	0.326087	0.258621	0.310345	0.1
Affx-1242498791	1	18468286	T	C	0.748	Haplotype Block Selection	rs210331686
Affx-1242498808	1	18473869	TA	T	0.768	Haplotype Block Selection	rs385020481	0.0611888	0.263158			0			0.0166667		0.4
Affx-106518585	1	18537951	A	G	0.730428	Illumina	rs42629600	0.714047	0.35	0.465517	0.5	1	0.541667	0.73913	0.766667	0.366667	0.8
Affx-1248063477	1	18553655	TTCC	T	0.628	DSN Unique	---	0.0234899	0	0	0	0	0	0	0	0	0
Affx-1248063478	1	18557447	C	A	0.746	DSN Unique	---	0.0366667	0	0	0	0	0	0	0	0	0
Affx-38067873	1	18582298	C	A	0.95	Impact	rs210886875	0.243289	0.45	0.310345	0.3	0		0.23913	0.05	0.283333	0.2
Affx-1243585294	1	18583977	T	C	0.756	Haplotype Block Selection	rs386133951	0.294314	0.45	0.35	0.3	0	0.0416667	0.23913	0.0666667	0.293103	0.2
Affx-93091799	1	18596206	G	A	0.652	Impact	rs208274973	0.908027	1	1		0.5	0.958333	0.978261	1	0.883333	1
Affx-93091784	1	18604243	G	A	0.73	Impact	rs379675174	0.0886288	0.075	0.133333	0.2	0.5	0.125	0.173913	0.15	0.1	0
Affx-106496936	1	18608496	G	A	0.95	Illumina	rs42630203	0.345118	0.3	0.333333	0.1	0		0.304348	0.483333	0.258621	0.2
Affx-38068026	1	18624799	G	A	0.638	Impact	rs380255054	0.224662	0.025	0	0.05	0	0.0416667	0.23913	0.0333333	0.1	0.7
Affx-1248063479	1	18626437	C	A	0.782	DSN Unique	---	0.0351171	0	0	0	0	0	0	0	0	0
Affx-1242499106	1	18631418	A	G	0.752	Haplotype Block Selection	rs208235021	0.511706	0.675	0.586207	0.25		0.416667	0.543478	0.516667	0.6
Affx-1243585330	1	18634004	C	T	0.74	Haplotype Block Selection	rs383266392	0.166667	0.475	0.396552	0.1	0	0	0.340909	0.2	0.35	0.2
Affx-106534695	1	18640129	G	A	0.95	Illumina	rs42630971	0.720736	0.55	0.533333	0.25	0	0.833333	0.608696	0.95	0.566667	0.3
Affx-1248063480	1	18641148	G	T	0.73	DSN Unique	---	0.0366667	0	0	0	0	0	0	0	0	0
Affx-1248102159	1	18661777	A	C	0.696	DSN Unique	---
Affx-106523539	1	18679090	G	A	0.95	Illumina	rs43045260	0.755	0.375	0.566667	0.7	0.5	0.666667	0.5	0.683333	0.793103	0.5
Affx-979345039	1	18680046	C	T	0.95	Impact	rs109549098	0.156667	0.3	0.233333		0.5	0.208333	0.282609		0.05	0
Affx-1248063481	1	18689426	A	C	0.676	DSN Unique	---	0.0100334	0	0	0	0		0	0	0	0
Affx-106516017	1	18692651	A	C	0.95	Illumina	rs29009870	0.842809	0.925	0.866667	0.7	0.5	0.625	0.521739	0.916667	0.833333	0.4
Affx-282948174	1	18699497	C	T	0.654	Impact	rs384155453	0.0250836	0.025	0.05	0.05	0	0.0416667	0.0652174	0	0.0166667	0.4
Affx-1248063482	1	18709610	G	T	0.698	DSN Unique	---	0.010274	0	0	0	0	0	0	0	0	0
Affx-257102212	1	18710293	G	C	0.666	Impact	rs43216618	0.855	0.925	0.85	0.7	0.5	0.75	0.608696	0.833333	0.883333	0.5
Affx-38068371	1	18710664	G	A	0.718	Impact	rs43216620	0.854515	0.925	0.85	0.7	0.5	0.75	0.521739	0.833333	0.883333	0.4
Affx-1242499192	1	18710891	C	T	0.692	Impact	rs109525136	0.854515	0.925	0.85	0.7	0.5	0.75	0.521739	0.833333	0.883333	0.4
Affx-93115033	1	18712954	G	A	0.734	Impact	rs43216630
Affx-1243585374	1	18728975	C	CTATTT	0.718	Haplotype Block Selection	---	0.415825	0.675	0.683333	0.5	1	0.583333	0.586957	0.6	0.586207	0.9
Affx-578921872	1	18734489	G	A	0.792	Haplotype Block Selection	rs210786947	0.406897	0.6	0.55	0.4	1	0.541667	0.478261		0.283333	0.2
Affx-575995292	1	18742505	A	T	0.752	Haplotype Block Selection	rs110251860	0.453767	0.368421	0.517241	0.35	1	0.5	0.565217	0.327586	0.517241	0.6
Affx-1242499223	1	18746331	G	A	0.782	Haplotype Block Selection	rs383434085	0.043771	0.025	0.0666667		0	0.0833333	0	0	0.0333333	0
Affx-113730481	1	18758458	T	G	0.870134	Illumina	---	0.691667	0.868421	0.724138	0.7	0.5	0.416667	0.717391	0.6	0.7
Affx-458768836	1	18764873	T	C	0.844595	Haplotype Block Selection	rs135738288	0.56734	0.4	0.316667	0.35	0.5	0.625	0.586957	0.416667	0.637931	0.7
Affx-1248063485	1	18786641	T	G	0.696	DSN Unique	---	0.0233333	0	0	0	0	0	0	0	0	0
Affx-106538015	1	18789066	T	C	0.731129	Illumina	rs43707521	0.149329	0.225	0.283333	0.25	0.5	0.375	0.543478	0.2	0.3	0.8
Affx-1243585420	1	18801144	C	T	0.756	Haplotype Block Selection	rs135809466	0.105	0.025	0.0333333	0.05	0	0.0833333	0.195652	0	0.183333	0.2
Affx-106556116	1	18918611	C	T	0.67482	Haplotype Block Selection	rs135685889	0.837248	0.775	0.75	0.7	0.5	0.583333	0.369565		0.7	0.3
Affx-575995459	1	18948580	T	C	0.706	Haplotype Block Selection	rs133493126	0.191275	0.368421	0.483333	0.05	0		0.108696	0.0333333	0.0833333	0
Affx-1248063492	1	18995749	A	AT	0.74	DSN Unique	---	0.0437063					0	0			0.2
Affx-257142087	1	19016808	T	C	0.853151	Illumina	rs42469069	0.713333	0.4	0.3	0.9	0.5	0.458333	0.652174	0.616667	0.85	0.5
Affx-1248063493	1	19061950	A	C	0.674	DSN Unique	---
Affx-106546443	1	19086376	C	T	0.826743	Illumina	rs41632567	0.376667	0.3	0.183333	0.55	0	0.208333	0.326087	0.333333	0.258621	0.5
Affx-1248063494	1	19127632	ACTT	A	0.662	DSN Unique	---	0.0183333	0	0	0	0	0	0	0	0	0
Affx-139995248	1	19161658	T	C	0.684595	Illumina	rs41624038	0.795987	0.725	0.816667	0.65	0.5	0.75	0.73913	0.534483	0.45	0.8
Affx-1248063496	1	19222244	G	A	0.658	DSN Unique	---	0.0334448	0	0	0	0	0	0	0	0	0
Affx-979345049	1	19228975	C	A	0.67	Impact	rs136113153	0.494983	0.325	0.233333		0	0.208333		0.0833333	0.166667
Affx-106520584	1	19232342	G	A	0.88153	Illumina	rs41633399	0.52	0.325	0.233333	0.55	0	0.25	0.282609	0.25	0.166667	0.1
Affx-106546225	1	19266922	C	T	0.761242	Illumina	rs109835246	0.508361	0.5	0.333333	0.55	0	0.208333	0.304348	0.416667	0.366667	0.2
Affx-1248063497	1	19331546	G	A	0.608	DSN Unique	rs522253365	0.0319865	0	0	0	0	0	0	0	0	0
Affx-1248063498	1	19358223	A	G	0.738	DSN Unique	---	0.0183333	0	0	0	0	0	0	0	0	0
Affx-1248063500	1	19371814	T	C	0.688	DSN Unique	rs723147048	0.025	0	0	0	0	0	0	0	0	0
Affx-979231602	1	19378220	C	T	0.79647	Haplotype Block Selection	rs136813700	0.70202	0.8	0.683333	0.75	1	0.416667	0.652174	0.416667	0.55	0.7
Affx-1242499839	1	19392902	G	T	0.738	Haplotype Block Selection	rs134750004	0.117057	0.2	0.25	0.05	0.5	0.125	0.130435	0.183333	0.133333	0
Affx-38070827	1	19400210	T	C	0.802	Haplotype Block Selection	rs137304420	0.117057	0.2	0.25	0.05	0.5	0.125	0.130435	0.183333	0.133333	0
Affx-1242499860	1	19403451	G	T	0.724	Haplotype Block Selection	rs109990519	0.0966667	0.15		0.15	1	0.125	0.130435	0.35	0.133333	0.4
Affx-38070916	1	19421806	A	C	0.688	Impact	rs211621339	0.217391	0.05	0.133333	0.35	0		0.195652	0.233333	0.37931	0.1
Affx-38070975	1	19436772	C	T	0.658	Impact	rs208833808	0.223549	0.05	0.133333	0.35	0	0.208333	0.195652	0.233333	0.37931	0.1
Affx-575995897	1	19456448	T	C	0.758	Haplotype Block Selection	rs109311216	0.441472	0.825	0.533333	0.65	0.5	0.625	0.521739	0.583333	0.6
Affx-38071057	1	19459367	T	C	0.686	Impact	rs137425463	0.375421	0.775	0.433333	0.6	0.5		0.347826	0.5	0.65	0.7
Affx-1243585698	1	19459764	G	A	0.684	Impact	rs381315854	0.107023	0.5	0.316667	0.2	0.5	0.0833333	0.217391	0.25	0.316667	0.3
Affx-1243585699	1	19459931	C	T	0.782	Impact	rs458054508	0.119128	0.025	0.0166667	0	0	0	0	0	0	0
Affx-1242499925	1	19472186	A	G	0.666	Impact	rs135795215	0.391525	0.425	0.383333	0.7	1	0.291667	0.434783	0.333333	0.383333	0.7
Affx-1243585733	1	19494543	G	T	0.666	Impact	rs136138511	0.411371	0.55	0.416667	0.7	0.5	0.375	0.369565	0.25	0.433333	0.8
Affx-578236461	1	19494598	C	T	0.718	Impact	rs211675210	0.138796	0.325	0.283333	0.65	0	0.25	0.23913	0.183333	0.35	0
Affx-1243585734	1	19494645	T	C	0.724	Impact	rs133821905	0.41	0.55	0.416667	0.7	0.5	0.375	0.369565	0.25	0.448276
Affx-1243585735	1	19494723	T	C	0.718	Impact	rs137442238	0.411371	0.55	0.416667	0.7	0.5	0.375	0.369565	0.25	0.433333	0.8
Affx-1243585736	1	19494816	A	AT	0.614	Impact	---	0.41	0.55	0.396552	0.7	0.5	0.375	0.340909	0.25	0.433333	0.8
Affx-578922054	1	19510872	G	A	0.716	DSN Unique	rs469766778	0.0316667	0	0	0	0	0	0	0	0	0.3
Affx-1248063504	1	19513060	G	A	0.694	DSN Unique	---	0.0405405			0	0.25		0			0.1
Affx-1248063505	1	19514159	A	G	0.708	DSN Unique	---	0.0316667	0	0	0	0	0	0	0	0	0
Affx-106554352	1	19545121	G	A	0.682	Illumina	rs41639660	0.100683	0	0	0	0	0	0	0		0
Affx-578922067	1	19573696	G	A	0.622	Haplotype Block Selection	rs109206724
Affx-294709034	1	19585283	A	C	0.95	Haplotype Block Selection	rs110736242	0.65	0.475	0.366667	0.65	1	0.75	0.608696	0.431034		0.8
Affx-1248063508	1	19607378	T	G	0.73	DSN Unique	---	0.01	0	0	0	0	0	0	0	0.1	0
Affx-1248063510	1	19654714	A	G	0.778	DSN Unique	---	0.0184564	0	0	0	0	0	0	0	0
Affx-106501675	1	19691110	G	A	0.95	Illumina	rs109884063	0.593645	0.7	0.45	0.6	1	0.75	0.543478	0.366667	0.2	0.2
Affx-1248063511	1	19697782	T	C	0.688	DSN Unique	---	0.0250836	0	0	0	0	0	0	0	0	0
Affx-1248063514	1	19777869	A	C	0.656	DSN Unique	---	0.0250836	0	0	0	0	0	0	0	0	0
Affx-1248063516	1	19823341	A	G	0.656	DSN Unique	---	0.010101	0	0	0	0	0	0	0	0.0333333	0
Affx-38072554	1	19869324	A	G	0.73	Haplotype Block Selection	rs378088283	0.565436	0.225	0.3	0.15	0.5	0.458333	0.369565	0.266667	0.183333	0.2
Affx-1243585907	1	19873533	G	A	0.654	Haplotype Block Selection	rs383953315
Affx-1248063517	1	19891500	T	G	0.716	DSN Unique	---	0.0218855	0	0		0	0	0	0.15	0	0
Affx-1248063518	1	19907182	C	T	0.668	DSN Unique	---	0.0383333	0	0	0	0	0	0	0	0	0
Affx-575996288	1	19929036	G	A	0.702	Haplotype Block Selection	rs209360978	0.865772	0.425	0.416667	0.2	0.5	0.458333	0.456522	0.65	0.666667	0.3
Affx-1248063519	1	19937727	C	T	0.66	DSN Unique	---	0.025	0	0		0	0	0	0	0	0
Affx-106497557	1	19938721	A	C	0.764505	Illumina	rs41566808	0.807692	0.975	0.65	0.85	1	0.541667	0.847826	0.766667	0.8	0.4
Affx-575996315	1	19959409	A	G	0.68	Haplotype Block Selection	rs210731440	0.329392	0.075	0.283333	0.2	0.5	0.208333	0.0869565	0.233333	0.45	0.1
Affx-1242500589	1	20022817	T	TAG	0.748	Haplotype Block Selection	---	0.438983	0.175	0.448276	0.2	0	0.291667	0.108696	0.116667		0
Affx-575996371	1	20027845	T	C	0.676	Haplotype Block Selection	rs208134161	0.318815	0.157895		0.4	0	0.208333	0.409091	0.483333	0.383333	0.4
Affx-1242500637	1	20074288	CA	C	0.604	Haplotype Block Selection	rs136875536	0.756897	0.236842		0.65		0.333333	0.804348	0.716667	0.827586
Affx-106523378	1	20099965	T	G	0.684668	Illumina	rs111031370	0.16436	0.3	0.383333	0.5	0	0.5	0.217391	0.0333333	0.133333	0
Affx-1248063521	1	20106485	C	G	0.768	DSN Unique	---	0.0250836	0	0	0	0	0	0	0	0	0
Affx-1242500685	1	20123031	A	G	0.742	Haplotype Block Selection	rs110513039	0.966667	0.775	0.933333	1	1	1	0.978261	0.966667	0.916667	0.8
Affx-257178811	1	20144224	G	T	0.732	Haplotype Block Selection	rs133551260	0.0966667	0	0.05	0.05	0.5	0.291667	0	0.0333333	0.25	0.9
Affx-113713363	1	20149138	A	G	0.80709	Illumina	rs41580912	0.958194	0.775	0.933333	1	1		0.978261	0.966667	0.866667	0.7
Affx-1243586064	1	20169782	C	T	0.688	Haplotype Block Selection	rs209593770	0.192953	0.0263158	0.0689655	0.05	0.5	0	0	0.0333333	0.133333	0
Affx-113720047	1	20175310	C	A	0.891559	Illumina	rs29025502	0.948161	0.775	0.933333	1	1	0.708333	0.978261	0.95	0.766667	0.1
Affx-113734322	1	20217215	G	A	0.676389	Illumina	rs110055168	0.931208	0.775	0.933333	1	1	1	0.978261	0.95	0.95	1
Affx-1248063523	1	20229287	C	A	0.742	DSN Unique	---	0.103679	0	0	0	0	0	0	0	0	0
Affx-106530044	1	20285787	T	C	0.95	Illumina	rs110828630	0.742475	0.575	0.8	0.85	1	0.833333	0.956522	0.933333	0.783333	0.2
Affx-1242500869	1	20295518	A	G	0.684	Haplotype Block Selection	rs384131089	0.291667	0.25	0.133333	0	0.5	0.0833333	0.0217391	0.3	0.0166667	0.1
Affx-257148272	1	20322971	C	G	0.7	Haplotype Block Selection	rs110890025	0.382653	0.1	0.266667	0.2		0.333333	0.304348	0.333333	0.216667	0.1
Affx-1248063524	1	20338119	C	T	0.68	DSN Unique	---	0.0216667	0	0	0	0	0	0	0	0
Affx-1059908609	1	20351933	C	T	0.688	Haplotype Block Selection	rs137247593	0.413333	0.6	0.516667	0.7	0	0.458333	0.804348	0.65	0.433333	0.5
Affx-1243586182	1	20360500	T	A	0.676	Haplotype Block Selection	rs110408449		0.65	0.533333		0.5	0.5	0.891304	0.85	0.483333	0.9
Affx-106540667	1	20362107	A	G	0.643581	Illumina	rs41604738	0.271959	0.315789	0.2		0.5	0.5	0.804348	0.775862	0.344828	0.9
Affx-1248063526	1	20394255	TAA	T	0.648	DSN Unique	---	0.0118243	0	0.0166667	0	0	0	0	0	0.0333333	0
Affx-1248063527	1	20399298	ATAAT	A	0.716	DSN Unique	---	0.0216667	0	0	0	0	0	0	0	0	0
Affx-1248063528	1	20399738	G	C	0.706	DSN Unique	---	0.025	0	0	0	0	0	0	0	0	0
Affx-1248063529	1	20401554	C	A	0.77	DSN Unique	---	0.0218121	0	0	0	0	0	0	0	0	0
Affx-559049315	1	20416935	C	A	0.95	Haplotype Block Selection	rs110215982	0.338926	0.6	0.55	0.8	0	0.416667	0.73913	0.827586	0.517241	0.9
Affx-1248063531	1	20431300	T	A	0.73	DSN Unique	---	0.0134228	0	0	0	0	0	0	0.166667	0	0
Affx-38074623	1	20436723	T	C	0.788	Impact	rs133952025	0.08	0.225	0.155172	0.45	0	0.291667	0.521739	0.283333	0.366667	0
Affx-1248063532	1	20440064	G	C	0.724	DSN Unique	---	0.0167224	0	0	0	0	0	0	0.206897	0	0
Affx-575996719	1	20447544	T	G	0.672	Haplotype Block Selection	rs133502166	0.317073	0.6	0.583333		0.5		0.543478	0.633333	0.534483	0.9
Affx-1248063533	1	20458660	C	T	0.6	DSN Unique	---	0.04	0	0	0	0	0	0	0	0	0
Affx-1248063535	1	20478720	T	C	0.686	DSN Unique	---	0.0167785	0	0	0	0	0	0	0.166667	0	0
Affx-1248063536	1	20506101	G	A	0.734	DSN Unique	---	0.0266667	0	0	0	0	0	0	0	0	0
Affx-1243586257	1	20507431	G	T	0.698	Haplotype Block Selection	rs210616522	0.343434	0.421053	0.283333	0	0	0.0833333	0.108696	0.224138	0.0862069	0.1
Affx-1248063537	1	20530545	A	G	0.728	DSN Unique	rs377819527
Affx-1248063538	1	20554299	G	A	0.74	DSN Unique	---	0.0283333	0	0	0	0	0	0	0.166667	0	0
Affx-1242501090	1	20556963	TGTGATCTGGGC	T	0.704	Haplotype Block Selection	rs133855678	1	1	1	1	1	1	1	1	1	1
Affx-1248063540	1	20579378	C	T	0.626	DSN Unique	---
Affx-106550216	1	20588929	T	C	0.685381	Illumina	rs110316678	0.783557	0.45	0.816667	0.4	1	0.791667	0.826087	0.724138	0.783333	0.3
Affx-1243586317	1	20594346	T	G	0.712	Haplotype Block Selection	rs134658346										0.3
Affx-1059676066	1	20603982	A	C	0.728	Impact	rs110846842	0.823333	0.85	0.95	0.8	1	0.791667	0.826087	0.966667	0.783333	1
Affx-1242501144	1	20604225	G	A	0.67	Impact	rs134983872	0.0855705	0	0	0.05	0	0.125	0.0217391	0.0166667	0.15	0.6
Affx-575996896	1	20656507	A	G	0.684	Haplotype Block Selection	rs136468375	0.257576	0.763158	0.551724	0.55	0.5		0.659091	0.706897	0.5	0.8
Affx-106544412	1	20667934	A	G	0.92685	Illumina	rs41604735	0.862876	0.875	0.816667	0.75	1	0.791667	0.782609	0.833333	0.706897
Affx-1243586382	1	20683927	T	C	0.634	Impact	rs210614498	0.827181	0.575	0.816667	1	1	1	0.913043	0.8	0.866667	1
Affx-1248063543	1	20683987	A	G	0.694	Impact	---	0.0342466	0	0	0	0	0	0	0	0	0
Affx-1243586383	1	20684368	G	A	0.69	Impact	rs476406625	0.12628	0		0	0	0	0	0	0	0
Affx-106519897	1	20694788	A	G	0.776853	Illumina	rs110599061	0.261017	0.8	0.816667	0.25	0.5	0.5	0.695652	0.65	0.5	0.6
Affx-1243586387	1	20703302	A	T	0.68	Impact	rs454102950	0.0719064	0.025	0.0333333	0	0	0	0	0.183333	0	0
Affx-106499129	1	20716311	A	C	0.95	Illumina	rs110416060	0.644781	0.275	0.45	0.5	1		0.608696	0.172414		0.9
Affx-1243586404	1	20725350	G	A	0.698	Haplotype Block Selection	rs379884112	0.200669	0	0.0166667	0	0	0.125	0.0652174	0.0166667	0.116667	0
Affx-1248063547	1	20733944	G	C	0.606	DSN Unique	---	0.0116667	0	0		0	0	0	0	0	0
Affx-1248063548	1	20794808	C	T	0.654	DSN Unique	---	0.0100671	0	0	0	0	0.0416667	0	0	0	0
Affx-1242501385	1	20856019	T	C	0.714	Haplotype Block Selection	rs380079787	0.203704	0	0	0.05	0	0.0416667	0	0.0166667	0.0666667	0
Affx-1242501402	1	20886553	C	T	0.68	Haplotype Block Selection	rs209935989				0.25	0.5	0.916667
Affx-106555254	1	20921794	C	G	0.892803	Illumina	rs110241389	0.235	0.175	0.1	0.15	0	0.0416667	0.152174	0.0333333	0.25	1
Affx-1242501451	1	20934114	G	A	0.742	Haplotype Block Selection	rs135595021				0.15			0.0681818
Affx-1242501475	1	20964710	C	A	0.656	Haplotype Block Selection	rs381222012
Affx-1248063550	1	20994703	A	G	0.696	DSN Unique	---	0.0150502	0	0	0	0		0	0	0	0
Affx-1242501506	1	20998449	C	T	0.674	Haplotype Block Selection	rs135001218		0.125	0.2		0	0.208333			0.224138	0.4
Affx-1242501515	1	21013041	C	A	0.722	Impact	rs136230021		0		0.25	0		0.0454545	0.0172414		0
Affx-1243586478	1	21029243	G	A	0.684	Haplotype Block Selection	rs110335284	0.268456	0	0.25	0.4	1	0.25	0.521739	0.0333333	0.1	0
Affx-1054052711	1	21061249	A	T	0.724	Haplotype Block Selection	rs134715322	0.947987	0.9	0.95	0.9	1	1	1	0.916667	0.95	0.7
Affx-1248063551	1	21067955	T	C	0.668	DSN Unique	---	0.0283333	0	0	0	0	0.0416667	0	0	0	0
Affx-113713939	1	21096522	T	C	0.827699	Illumina	rs29018413	0.858333	0.9	0.9	0.9	1	1	0.978261	0.916667	0.866667	1
Affx-106546047	1	21136787	A	G	0.95	Illumina	rs29010295	0.718121	0.775	0.6	0.75	1	0.75	0.913043		0.616667	0.4
Affx-1248063552	1	21165108	G	A	0.74	DSN Unique	---	0.0118243	0	0	0	0	0	0	0	0	0
Affx-1242501634	1	21168742	G	T	0.702	Haplotype Block Selection	rs382286942	0.16723	0.025	0	0	0	0	0.26087	0	0.0666667	0
Affx-106532281	1	21178292	A	G	0.705761	Illumina	rs110170598	0.95302	0.925	0.827586	0.9	1	1	1	0.916667	0.983333	1
Affx-113724492	1	21199202	T	C	0.765887	Illumina	rs109198952	0.285	0.25	0.333333	0.2	0.5	0.333333	0.347826	0.55	0.45	0.2
Affx-1243586575	1	21244244	T	C	0.736	Impact	rs469051891	0.0483333	0	0.0333333	0	0.5	0	0.0217391	0	0	0
Affx-1248063553	1	21268322	T	C	0.646	DSN Unique	---
Affx-106551598	1	21277546	G	A	0.704755	Illumina	rs29013351	0.425	0.525	0.333333	0.55	0	0.25	0.521739	0.2	0.5	0.3
Affx-38077689	1	21294589	G	A	0.682	Impact	rs135989914	0.422819	0.525	0.333333	0.55	0	0.25	0.521739	0.233333	0.516667	0.3
Affx-106552418	1	21310574	G	A	0.95	Illumina	rs41569147	0.265	0.25	0.333333	0.2	0.5	0.333333	0.347826	0.516667	0.45	0.1
Affx-106521604	1	21358879	C	A	0.95	Illumina	rs41631792	0.336667	0.45	0.55	0.3	1	0.375	0.369565	0.716667	0.466667	0
Affx-979231618	1	21389787	G	A	0.95	Haplotype Block Selection	rs135458609	0.236667	0.275	0.344828	0.2	0.5	0.125	0.347826	0.6	0.413793	0
Affx-106552722	1	21533511	G	A	0.88286	Illumina	rs41625140	0.617845	0.675	0.583333	0.65	0.25	0.416667	0.695652	0.733333	0.383333	0.8
Affx-575997651	1	21561877	T	G	0.656	Haplotype Block Selection	rs109338270	0.805	0.8	0.9	0.45	1	0.916667	0.73913	0.916667	0.9	0.4
Affx-1243586727	1	21578492	G	A	0.644	Haplotype Block Selection	rs210354573	0.130872	0.473684	0.133333	0	0	0	0.195652		0.05	0.5
Affx-106555271	1	21646634	A	G	0.933517	Illumina	rs109977720	0.607383	0.175	0.4	0.35	1	0.5	0.413043	0.241379	0.333333	1
Affx-1248063556	1	21689116	A	G	0.66	DSN Unique	rs799897277	0.0283333	0	0	0	0	0	0	0.0172414	0	0
Affx-1248063557	1	21692323	G	A	0.6	DSN Unique	---	0.0117057	0	0	0	0	0	0	0
Affx-106519725	1	21725158	G	A	0.95	Illumina	rs29027390	0.688333	0.475	0.633333	0.25	0.5	0.916667	0.704545	0.6	0.533333	0.4
Affx-575997795	1	21732123	T	C	0.71	Haplotype Block Selection	rs209177677	0.41443	0.125	0.45	0.05	0	0.666667	0.304348	0.0862069	0.586207
Affx-1242502210	1	21745533	G	A	0.704	Haplotype Block Selection	rs208402290	0.0355932	0.225	0.137931	0	0	0	0	0.283333	0.0333333	0
Affx-1248063558	1	21749498	T	G	0.724	DSN Unique	---	0.0316667	0	0	0	0	0	0	0	0	0
Affx-106521757	1	21764241	C	A	0.73766	Illumina	rs42453650	0.327759	0.475	0.466667	0.85	0.5	0.166667	0.586957	0.516667	0.4	0.8
Affx-106530177	1	21828827	G	A	0.912749	Illumina	rs42366516	0.563545	0.05	0.05	0.1	0	0.25	0.217391	0.183333	0.216667	0.6
Affx-575997891	1	21847693	G	A	0.714	Haplotype Block Selection	rs211132345	0.0916667	0.2	0.116667	0.4	0.5	0.0416667	0.0652174	0.166667	0.333333	0.3
Affx-1242502395	1	21862043	C	T	0.612	Haplotype Block Selection	rs209425451	0.117057	0.7	0.216667	0	0	0.0833333	0.0434783	0.35	0.0333333	0.5
Affx-1242502411	1	21876610	C	A	0.744	Haplotype Block Selection	rs42999497	0.19	0.684211	0.466667	0.15	0.5	0.25	0.173913	0.416667	0.233333	0.1
Affx-1248063559	1	21909964	G	A	0.626	DSN Unique	---	0.0366667	0	0	0	0	0	0	0	0
Affx-1248063560	1	22011409	T	C	0.62	DSN Unique	---	0.0316667	0	0	0	0	0	0	0	0	0
Affx-1242502553	1	22020884	G	A	0.676	Haplotype Block Selection	rs42273188	0.369128		0.266667	0.1	0.25	0.416667	0.173913	0.327586	0.25
Affx-106500097	1	22070272	T	C	0.723578	Illumina	rs42273221	0.898333	0.95	0.7	0.85	1		0.695652	0.983333	0.65	0.8
Affx-1248063562	1	22076981	C	T	0.712	DSN Unique	---	0.0302013	0	0	0	0	0	0	0	0	0
Affx-106527521	1	22096754	T	G	0.882125	Illumina	rs42273731	0.845	0.975	0.8	0.85	1	0.583333	0.956522	0.883333	0.966667	0.5
Affx-1242502615	1	22100359	G	A	0.666	Haplotype Block Selection	rs42273733	0.146758	0.625	0.2	0	0.5	0.0833333	0.0434783	0.155172	0.0333333
Affx-1242502624	1	22106517	A	T	0.784	Haplotype Block Selection	rs209968639	0.244966	0.625	0.466667	0.25	0	0.75	0.282609	0.137931	0.616667	0
Affx-106535402	1	22125251	G	A	0.89355	Illumina	rs41665076	0.784746	0.9	0.633333	1	1	1	0.586957	0.933333	0.683333	0.6
Affx-1242502641	1	22141590	A	G	0.798	Impact	rs42273744	0.838384	0.9	0.637931	1	1	1	0.75	0.933333	0.7	0.6
Affx-113742994	1	22189500	A	G	0.709753	Impact	rs43006866	0.0234114	0.6	0.2	0.05	0	0.166667	0.0652174	0.0666667	0.0333333
Affx-1243586973	1	22202491	A	C	0.756	Haplotype Block Selection	---	0.0352349	0	0	0	0	0	0	0	0	0
Affx-1242502682	1	22212013	C	T	0.762	Haplotype Block Selection	rs384176012	0.713333	0.315789	0.433333	0.95		0.833333	0.521739	0.844828	0.655172	0.6
Affx-1248063566	1	22245102	G	C	0.67	DSN Unique	---	0.01	0	0	0	0	0	0	0	0.0333333	0
Affx-1248063568	1	22250561	C	T	0.668	DSN Unique	---	0.0366667	0	0	0	0	0	0	0	0	0
Affx-106545680	1	22267765	A	C	0.904875	Haplotype Block Selection	rs29026807	0.899666	0.925	0.8	1	1	0.958333	0.76087	0.983333	1	0.6
Affx-1242502747	1	22273732	A	G	0.726	Haplotype Block Selection	rs109054948	0.768333	0.9	0.766667	0.95	1	0.958333	0.673913	0.966667	0.766667	1
Affx-277050339	1	22280825	T	C	0.708	Impact	rs42274836	0.281879	0.2	0.37931	0.05	0.5	0.0416667	0.217391	0.2	0.333333	0.4
Affx-1248063569	1	22319581	G	T	0.684	DSN Unique	---	0.0366667	0	0	0	0	0	0	0	0
Affx-1248063570	1	22325280	T	C	0.652	DSN Unique	---	0.0117057	0	0	0	0	0	0		0	0
Affx-1248063571	1	22352549	A	G	0.644	DSN Unique	---	0.037415	0	0		0		0	0	0	0
Affx-1242502999	1	22434546	C	T	0.692	Haplotype Block Selection	rs210392633	0.0639731	0.5	0.133333			0	0	0.0517241	0.0333333	0
Affx-106529172	1	22459664	T	C	0.914629	Illumina	rs41610810	0.678333	0.95	0.775862	0.9	1	0.916667	0.847826	0.916667	0.741379	1
Affx-106521870	1	22486408	G	A	0.852284	Illumina	rs109126050	0.787625	0.975	0.8	0.9	1	0.833333	0.847826	0.933333	0.516667	1
Affx-106499411	1	22525457	A	G	0.95	Illumina	rs109596755	0.308333	0.6	0.383333	0.2	0.5	0.458333	0.326087	0.4	0.35
Affx-1248063576	1	22535916	C	T	0.722	DSN Unique	rs1117122212	0.00167785	0	0	0	0	0	0	0	0	0
Affx-106523530	1	22568717	C	T	0.95	Illumina	rs43218341	0.55	0.05	0.583333	0.25	0.5	0.5	0.521739	0.133333	0.416667	0.4
Affx-1242503294	1	22587438	A	G	0.738	Haplotype Block Selection	rs210473860	0.286667	0.05	0.283333	0.7	0.5	0.208333	0.326087	0.266667	0.15	0.7
Affx-1242503308	1	22594121	C	T	0.758	Haplotype Block Selection	rs109367219	0.52027	0.1	0.416667	0.85		0.666667	0.608696	0.35	0.35	0.4
Affx-1248063577	1	22596874	T	A	0.688	DSN Unique	---
Affx-1248102160	1	22625749	G	T	0.684	DSN Unique	---	0.0286195	0	0	0	0	0	0	0	0	0
Affx-1248063578	1	22650343	A	G	0.696	DSN Unique	---	0.0301003	0	0	0	0	0	0	0	0	0
Affx-578283962	1	22655413	C	T	0.65	Impact	rs134785797	0.6875	0.325	0.534483	0.8		0.75	0.522727	0.672414	0.816667	0.5
Affx-575998599	1	22673050	C	A	0.666	DSN Unique	rs475624129	0.0302013	0	0	0	0	0	0	0	0.0333333	0.4
Affx-38082656	1	22675245	A	C	0.656	Impact	rs41586436	0.209732	0.475	0.293103	0	0	0.0833333	0	0.0666667	0.283333	0
Affx-1242503399	1	22675529	G	A	0.65	Impact	rs385882229	0.221453	0	0.05		0	0	0.0217391	0.05	0.155172	0
Affx-106520454	1	22681024	G	T	0.95	Illumina	rs109413103	0.331104	0.325	0.327586	0.1	0	0.125	0.23913	0.116667	0.15	0.2
Affx-1248063579	1	22682793	C	T	0.664	DSN Unique	rs714887991	0.0183333	0	0	0	0	0	0.130435	0	0	0.1
Affx-1248063581	1	22691643	T	C	0.718	DSN Unique	---	0.00166667	0	0	0	0	0	0	0	0	0
Affx-1242503463	1	22706330	T	G	0.76	Haplotype Block Selection	rs380065185	0.219064	0	0.0666667	0	0	0	0.0217391	0.05	0.183333
Affx-1248063584	1	22720827	G	A	0.682	DSN Unique	---
Affx-1248063588	1	22754538	CTGTATTTTGATTTAATTCATACTTGAAGAT	C	0.71	DSN Unique	---	0.0183333	0	0	0	0	0	0	0.0166667	0.0166667	0
Affx-1248063590	1	22783368	A	C	0.606	DSN Unique	---	0.0301003	0	0	0	0	0	0	0		0
Affx-1248063591	1	22787401	C	G	0.672	DSN Unique	---	0.0320946	0	0	0	0	0	0	0	0	0
Affx-1248063592	1	22794213	T	C	0.672	DSN Unique	---	0.022807	0		0	0	0	0		0.0172414	0
Affx-38083140	1	22809770	T	G	0.714	Impact	rs135488310	0.258333	0.125	0.283333	0.2	0	0.458333	0.0869565	0.483333	0.383333	0.7
Affx-578283995	1	22811503	C	T	0.732	Impact	rs211559840	0.208333	0.475	0.283333	0	0	0.0833333	0	0.0862069	0.283333	0
Affx-1248063594	1	22845814	T	G	0.676	DSN Unique	rs1114502462	0.0184564	0	0	0	0	0	0	0	0	0
Affx-38083318	1	22856006	A	C	0.756	Haplotype Block Selection	rs134931922	0.410473	0.475	0.633333	0.35	0	0.708333	0.26087	0.416667	0.583333	0.4
Affx-106503673	1	22880716	A	G	0.699709	Illumina	rs29016849	0.393581	0.45	0.2	0.5	1	0.125	0.26087	0.233333	0.133333	0.1
Affx-1248063595	1	22895165	A	C	0.728	DSN Unique	---	0.0183946	0	0	0	0	0	0	0	0	0
Affx-113716777	1	22901046	A	G	0.664	Illumina	rs41622780	0.378333	0.45	0.15	0.5	0.5	0.0416667	0.217391	0.206897	0.1	0
Affx-1248063596	1	22915968	G	A	0.674	DSN Unique	---	0.0183333	0	0	0	0	0	0	0	0	0
Affx-38083691	1	22949333	C	T	0.716	Impact	rs137424640	0.637755	0.45	0.516667	0.8	0.5	0.666667	0.26087	0.316667	0.333333	0
Affx-1242503646	1	22949434	A	G	0.634	Impact	rs378004580	0.176667	0.05	0.166667	0	0	0.125	0	0.216667	0.25	0.1
Affx-575998848	1	22960832	C	T	0.73	Haplotype Block Selection	rs136796617	0.893581	0.95	0.95	0.9	0.5	0.875	0.456522	0.833333	0.766667	0.1
Affx-1243587360	1	22969906	G	A	0.774	Haplotype Block Selection	rs208016983	0.228188	0.075	0.310345	0.1	0.5	0.166667	0.521739	0.433333	0.327586	0.6
Affx-1242503679	1	22978150	T	A	0.768	Haplotype Block Selection	rs380395804		0.868421			0.5		0.434783
Affx-1242503692	1	22989248	GAGA	G	0.72	Impact	rs456401382	0.171667	0	0.266667	0.05	0	0.166667	0.326087	0.233333	0.316667	0
Affx-93131010	1	22989861	A	T	0.66	Impact	rs381105864	0.159322	0	0.155172	0	0	0.125	0.0434783	0.183333	0.233333	0
Affx-1242503702	1	22992864	C	T	0.794	Haplotype Block Selection	rs42855529	0.0352349	0.05	0	0	0	0	0.0434783	0.103448	0.2	0
Affx-106515081	1	23001427	T	G	0.754961	Haplotype Block Selection	rs43219987	0.234114	0.4	0.366667	0.05	0	0.208333	0.456522	0.4	0.37931	0
Affx-1242503756	1	23027467	T	C	0.644	Impact	rs383102496
Affx-106511014	1	23125028	T	C	0.873049	Illumina	rs43131664	0.508361	0.425	0.5	0.15	0		0.478261	0.45	0.758621	0.9
Affx-106513314	1	23156851	T	C	0.933033	Illumina	rs42558546	0.881667	0.684211	0.666667	0.85	1	0.75	0.543478	0.633333	0.258621	0.1
Affx-1242503960	1	23206432	G	T	0.61	Haplotype Block Selection	rs42668875	0.893333	0.7	0.689655	0.85	1	0.541667	0.434783	0.616667		0.1
Affx-575999085	1	23240699	A	C	0.658	Haplotype Block Selection	rs135019819					0.5	0.666667				0.3
Affx-1242503990	1	23254966	A	G	0.696	Haplotype Block Selection	rs209202789	0.435	0.263158	0.431034	0.05	0	0.375	0.113636	0.233333	0.0517241
Affx-1248063599	1	23291585	T	A	0.708	DSN Unique	---	0.0167785	0	0		0		0	0	0	0
Affx-1248063600	1	23298844	T	C	0.716	DSN Unique	---	0.0184564	0	0	0	0	0	0	0	0	0
Affx-113730686	1	23317578	C	A	0.775173	Illumina	rs42559001	0.92637	0.9		0.55	0.5	0.75	0.76087	0.724138	0.741379	0.6
Affx-1242504053	1	23320487	T	C	0.698	Haplotype Block Selection	rs383289666	0.0602007	0.075	0.0166667	0	0	0.25	0.152174	0.233333	0.25	0.2
Affx-1248063603	1	23354777	T	C	0.732	DSN Unique	---	0.0100334	0	0	0	0	0	0	0	0	0
Affx-106512339	1	23357727	A	T	0.783822	Illumina	rs110618019	0.329431	0.275	0.1	0	0	0.125	0.23913	0.133333		0.7
Affx-1243587502	1	23368720	C	A	0.708	Haplotype Block Selection	rs211273482	0.095	0.05	0.137931	0	0	0	0.0652174	0.366667	0.116667	0.2
Affx-1243587520	1	23406262	TACTTGTTGACTAAATAACCCTGAGAAGAGACTCATAGTTTTGCTATG	T	0.624	Haplotype Block Selection	---	0.533445	0.325	0.366667	0	0	0.125	0.282609	0.266667	0.216667	0.3
Affx-1243587534	1	23423250	A	G	0.682	Haplotype Block Selection	rs42678006	0.5	0.7	0.583333	0.35	0.5	0.666667	0.565217	0.333333	0.833333	0.2
Affx-1243587541	1	23432294	TGTCTTAAA	T	0.758	Haplotype Block Selection	---	0.602694	0.925	0.733333	0.45		0.458333	0.347826	0.75	0.666667	0
Affx-1243587551	1	23442722	A	G	0.702	Haplotype Block Selection	rs42678559	0.107383	0.275	0.15		0	0.25	0.108696	0.45	0.0333333	0.2
Affx-1242504267	1	23455576	A	C	0.698	Haplotype Block Selection	rs136115454
Affx-1248063605	1	23459083	A	G	0.734	DSN Unique	---	0.0654362	0	0	0	0	0	0	0	0
Affx-578923692	1	23462760	G	A	0.67	Haplotype Block Selection	rs208334575	0.505051	0.35	0.241379	0.2		0.416667	0.543478	0.482759	0.1	0.8
Affx-106500573	1	23477787	C	T	0.95	Illumina	rs110750351	0.738333	0.8	0.533333	0.35	0.5	0.708333	0.772727	0.716667	0.883333	0.8
Affx-1243587566	1	23489422	A	G	0.698	Haplotype Block Selection	rs478038143	0.0808081	0	0	0	0	0	0		0.0333333	0
Affx-979231655	1	23500828	G	A	0.67629	Haplotype Block Selection	rs42310513	0.423077	0.3	0.583333	0.65	0.5	0.291667	0.391304	0.483333	0.766667	0.1
Affx-1242504469	1	23554427	G	T	0.62	Haplotype Block Selection	rs134656008	0.758446	0.7	0.65	0.55	1	1	0.782609	0.816667	0.913793	0.4
Affx-1242504496	1	23570939	A	C	0.698	Haplotype Block Selection	rs109818509	0.168333	0.175	0.05	0	0	0	0.195652	0.133333	0.0666667	0.1
Affx-1248063606	1	23592268	C	A	0.684	DSN Unique	---	0.0183333	0	0	0	0	0	0	0	0	0
Affx-1248063607	1	23627854	T	TG	0.636	DSN Unique	---
Affx-106518332	1	23661806	G	A	0.830643	Illumina	rs110099537	0.431667	0.375	0.35	0.75	0.5	0.333333	0.347826	0.616667	0.683333	0.4
Affx-1242504708	1	23685219	T	C	0.676	Haplotype Block Selection	rs110549558	0.787625	0.8	0.766667	0.95	1	0.75	0.478261	0.85	0.9	0.4
Affx-106537081	1	23709011	G	A	0.654165	Illumina	rs42309386	0.0505051	0.105263	0.3	0.15	0	0.625	0.456522	0.383333	0.155172	0.8
Affx-106522257	1	23747154	C	G	0.773393	Illumina	rs42307601	0.486577	0.575	0.533333			0.333333	0.369565	0.189655	0.366667	0.9
Affx-1248102163	1	23757302	T	C	0.642	DSN Unique	rs720288578	0.0152027	0	0	0	0	0	0	0	0	0
Affx-575999534	1	23770891	G	T	0.608	Haplotype Block Selection	rs42307614	0.469072	0.578947	0.433333	0.9	0		0.434783	0.8		0.1
Affx-106500965	1	23797034	G	A	0.95	Illumina	rs42308435	0.458194	0.65	0.783333	0.7	1	0.666667	0.586957	0.316667	0.766667	0.6
Affx-1242504880	1	23813401	T	C	0.686	Haplotype Block Selection	rs42308495	0.280405	0.5		0.65	1	0.416667	0.586957	0.25		0.7
Affx-575999584	1	23834394	G	T	0.606	Haplotype Block Selection	rs42308516	0.9	0.736842	0.816667		0.5	0.0833333	0.282609	0.866667	0.516667
Affx-106551204	1	23863105	G	A	0.95	Illumina	rs110069386	0.589226	0.625	0.517241	0.45			0.717391	0.616667	0.6	1
Affx-106508269	1	23916098	G	A	0.95	Illumina	rs42995554	0.795	0.675	0.833333		0.5	0.875	0.869565	0.733333	0.783333	0.8
Affx-1243587855	1	23940966	G	A	0.722	Haplotype Block Selection	rs208655596	0.871134	0.75	0.827586	0.95	1	0.875	0.909091		0.844828	0.9
Affx-106520210	1	23946108	C	T	0.95	Illumina	rs42936587	0.169463	0.236842	0.2	0.1	0	0.125	0.217391	0.12069
Affx-106542803	1	23977117	A	G	0.624837	Illumina	rs42936541	0.0587248	0.1	0.0833333	0.05	0	0.125	0.0217391			0
Affx-1248102164	1	23984953	T	C	0.762	DSN Unique	---	0.03	0	0	0	0	0	0	0	0	0
Affx-1248102165	1	23993921	A	T	0.718	DSN Unique	---	0.027027	0	0	0	0	0	0	0	0	0
Affx-106507462	1	24099198	A	C	0.772465	Illumina	rs29019992	0.93	0.9	0.9	0.55	0.5	0.875	0.956522	0.983333	0.833333	1
Affx-575999823	1	24116893	A	G	0.762	Haplotype Block Selection	rs134037994	0.650502	0.525	0.4	0.4	0.5	0.708333		0.55	0.583333
Affx-575999832	1	24128690	A	G	0.692	Haplotype Block Selection	rs209864340	0.447811	0.275	0.3	0.15	0.5	0.583333	0.130435	0.233333	0.366667	0
Affx-106544501	1	24136861	C	T	0.741182	Illumina	rs43222523	0.622074	0.5	0.6	0.75	1	0.75	0.673913	0.37931	0.683333	0.5
Affx-1248063608	1	24140702	C	T	0.702	DSN Unique	---	0.0117057	0	0	0	0	0	0	0	0.0166667	0
Affx-575999848	1	24146151	T	C	0.748	Haplotype Block Selection	rs209379170	0.326087	0.2	0.433333	0.3		0.166667	0.478261	0.37931	0.433333	0.1
Affx-106523776	1	24168476	G	A	0.64016	Illumina	rs110886899	0.284014	0.447368			0.25	0.125	0.434783	0.433333		0.3
Affx-257079069	1	24200820	G	T	0.803221	Illumina	rs43223247	0.908333	1	0.883333	0.95	1	1	0.934783	1	0.913793	1
Affx-1248063610	1	24221573	A	G	0.652	DSN Unique	---	0.0301003	0	0	0	0	0	0	0	0	0
Affx-106519163	1	24222791	T	C	0.95	Illumina	rs41646110	0.775	0.825	0.483333	0.8	1	0.541667	0.891304	0.6	0.816667	0.8
Affx-1243588005	1	24239089	T	C	0.664	Haplotype Block Selection	rs43218255	0.812069	0.625	0.75	0.95	1	0.958333	0.782609	0.866667	0.85	1
Affx-106552559	1	24280702	A	G	0.95	Illumina	rs41635932	0.255	0.25	0.25	0.8			0.413043	0.466667	0.637931	0.4
Affx-38089065	1	24288577	A	G	0.68	Haplotype Block Selection	rs43221583	0.847315	0.925	0.9	0.9	1	0.916667	0.956522	0.816667	0.966667	0.9
Affx-1242505522	1	24313787	TG	T	0.75	Haplotype Block Selection	rs384382140	0.214527	0.125	0.0166667	0.05	0	0	0.108696	0.05	0.0344828	0
Affx-106499331	1	24316591	C	T	0.712	Haplotype Block Selection	rs43220593	0.787625	0.421053	0.566667	0.45	0.5	0.75	0.543478	0.65	0.566667	1
Affx-1248063611	1	24330095	T	C	0.684	DSN Unique	rs457396692				0	0	0.0416667	0			0
Affx-113747058	1	24333745	G	T	0.847903	Illumina	rs41646113	0.208054	0.05	0.0166667	0.05	0	0	0.0869565	0.05	0	0.2
Affx-1248063612	1	24342622	A	C	0.748	DSN Unique	---	0.0320946	0	0	0	0		0	0	0	0
Affx-106532868	1	24356429	A	G	0.95	Illumina	rs43086367	0.780936	0.868421	0.733333	0.8		0.625	0.673913	0.75	0.931034	0.9
Affx-1243588116	1	24385742	TC	T	0.768	Haplotype Block Selection	rs450288087
Affx-1242505696	1	24391231	A	G	0.768	Haplotype Block Selection	rs384183699	0.124579	0	0	0.5	0.5	0.0416667	0.0434783	0	0.133333	0
Affx-578284247	1	24397692	T	C	0.758	Haplotype Block Selection	rs379816889	0.347973	0.325	0.2	0		0.0833333	0.282609	0.15	0.0166667	0.5
Affx-113746616	1	24406383	C	T	0.74628	Illumina	rs43216520	0.0757576	0.125	0.133333	0.05	0		0.217391	0.116667	0.116667	0.1
Affx-1242505730	1	24414233	T	A	0.64	Impact	rs449757761	0.0683333	0	0	0	0	0	0	0	0	0
Affx-106501207	1	24424599	G	A	0.632207	Illumina	rs43216528	0.865	0.9	0.816667	0.95	1	1	0.891304	0.933333	0.766667	1
Affx-1242505745	1	24427453	T	C	0.786	Haplotype Block Selection	rs386072152	0.155	0.025	0.0666667	0	0	0.0416667	0.108696	0.1	0	0.1
Affx-106548355	1	24459132	C	T	0.95	Illumina	rs110859943	0.16	0	0.15	0.15	0	0	0.0869565	0.1	0.0666667	0
Affx-979345057	1	24481589	A	G	0.604	Impact	rs207978914	0.25	0.2	0.0689655	0.1	0	0.166667	0.108696	0.224138	0.25	0.2
Affx-106545143	1	24486748	A	G	0.653043	Illumina	rs29011682	0.674497	0.7	0.85	0.55	1	0.458333	0.695652	0.833333	0.65	1
Affx-115860959	1	24491706	G	A	0.95	Haplotype Block Selection	rs135317866	0.463333	0.578947	0.516667	0.35	1	0.541667	0.413043	0.566667	0.616667	0.1
Affx-106496052	1	24541288	A	G	0.697891	Illumina	rs43217804	0.501706	0.35	0.551724		1	0.291667	0.304348	0.433333	0.534483	0.3
Affx-1248063614	1	24543577	G	T	0.702	DSN Unique	---	0.0716667	0	0	0	0	0	0	0	0	0
Affx-578284278	1	24554268	C	A	0.726	Haplotype Block Selection	rs210713672	0.436455	0.575	0.25	0.85		0.666667	0.586957		0.366667	0.3
Affx-1242505969	1	24561482	G	A	0.78	Haplotype Block Selection	rs208003216	0.366782		0.25		0	0.875			0.310345	0.7
Affx-1242506047	1	24597823	T	C	0.786	Haplotype Block Selection	rs210227432	0.232441	0.55	0.166667	0.3	0	0.75	0.181818	0.275862	0.224138	0.5
Affx-1242506094	1	24621815	G	A	0.654	Haplotype Block Selection	rs134910265	0.148649	0.575	0.4	0.15	0	0.125	0.173913	0.566667	0.413793	0.7
Affx-113715729	1	24625263	G	T	0.657629	Illumina	rs29022780	0.390203	0.473684	0.533333			0.333333	0.565217	0.448276	0.55	0.3
Affx-113730561	1	24647442	G	A	0.95	Illumina	rs41639694	0.934783	0.95	0.966667	0.9	1	1	1		0.95	1
Affx-1242506165	1	24664338	G	A	0.692	Haplotype Block Selection	rs378589116	0.476351	0.25	0.45			0.291667	0.521739	0.133333	0.55	0.3
Affx-1243588300	1	24666420	G	A	0.704	Haplotype Block Selection	rs209402831	0.545296	0.315789	0.482759	0.4	1	0.291667	0.522727	0.2	0.6	0.6
Affx-113727616	1	24677050	C	T	0.95	Illumina	rs43219509	0.0735786	0.075	0.1	0.1	0	0.125	0.195652	0.0833333	0.283333	0.2
Affx-1243588318	1	24722575	T	C	0.758	Haplotype Block Selection	rs110397510	0.348639	0.5	0.45	0.3	0.5	0.458333	0.369565	0.3	0.275862	0.6
Affx-106514284	1	24736398	T	C	0.653541	Illumina	rs41601537	0.816054	1	0.783333	0.5	1	0.666667	0.681818	0.65	0.551724	0.7
Affx-106521676	1	24758865	G	T	0.686	Illumina	rs43221095	0.788591	0.868421	0.6	0.35	0.5	0.291667	0.565217	0.816667	0.816667	0.4
Affx-1243588356	1	24780458	A	T	0.69	Haplotype Block Selection	rs384702142	0.0922819	0.0526316	0	0	0.5	0.291667	0.152174	0.12069	0.183333	0.1
Affx-106546144	1	24782983	G	T	0.95	Illumina	rs29016259	0.68	0.65	0.5	0.35	0.5	0.708333	0.565217	0.633333		0.8
Affx-1248063616	1	24796054	C	G	0.708	DSN Unique	---	0.0317726	0	0	0	0	0	0.0434783	0	0	0
Affx-1242506400	1	24876347	T	A	0.718	Impact	rs41585123				0.05	0	0.0833333	0.0217391			0
Affx-38091566	1	24889922	A	C	0.78	Haplotype Block Selection	rs43224157	0.683502	0.65	0.866667	0.7	1	0.875	0.847826	0.983333	0.8	0.2
Affx-979231677	1	24896451	A	C	0.838975	Haplotype Block Selection	rs43224146	0.771812	0.7	0.616667	0.5		0.416667	0.195652	0.833333	0.5
Affx-106536783	1	24912283	G	A	0.903206	Illumina	rs29014870	0.851667	0.7	0.816667	0.85	1	0.833333	0.717391	0.716667	0.883333	0.4
Affx-576000510	1	24933334	T	C	0.95	Haplotype Block Selection	rs43223612	0.16443	0.15	0.15	0.05	0	0.25	0.108696	0.103448	0.316667	0.6
Affx-559055475	1	24964189	C	T	0.746725	Impact	rs43223603	0.615	0.7	0.55	0.9	1	0.625	0.586957	0.8	0.65	0.4
Affx-1248063619	1	25002930	G	A	0.7	DSN Unique	---	0.0217391	0	0	0	0	0	0	0.05	0	0
Affx-106514512	1	25027851	C	T	0.862064	Illumina	rs43223547	0.696667	0.625	0.583333	0.6	0	0.666667	0.543478	0.633333	0.45	0.7
Affx-257115393	1	25036275	T	C	0.66	Impact	rs137116100	0.217391	0.125	0.0333333	0.15	0.5	0.125	0.195652	0.116667	0.233333	0.6
Affx-578924232	1	25039606	C	G	0.73	DSN Unique	rs455234309	0.0250836	0	0	0	0	0	0	0	0	0.3
Affx-578236965	1	25046561	C	A	0.662	DSN Unique	rs715200303	0.025	0	0	0	0	0	0	0	0	0.1
Affx-1248063624	1	25047800	T	G	0.684	DSN Unique	rs451623874
Affx-1248063627	1	25051010	G	C	0.684	DSN Unique	rs718219110	0.0252525	0	0	0	0	0	0	0	0	0.1
Affx-1054053201	1	25052052	A	G	0.726	DSN Unique	rs469091454	0.025	0		0	0	0	0	0	0	0.4
Affx-1248102166	1	25054182	A	G	0.654	DSN Unique	rs449312877	0.025	0	0	0	0		0	0	0
Affx-1248063632	1	25054788	C	T	0.65	DSN Unique	rs457328478
Affx-576000612	1	25055047	T	G	0.66	DSN Unique	rs457121984	0.030303	0	0	0	0	0	0	0	0	0.6
Affx-38092285	1	25086040	T	C	0.95	Haplotype Block Selection	rs136693146	0.718333	0.575	0.6	0.45	0	0.583333	0.608696	0.566667	0.566667	0.7
Affx-1242506550	1	25102153	G	GA	0.776	Haplotype Block Selection	rs136391498	0.80602	0.925	0.965517	0.85	0.5	0.916667	0.826087	0.916667	0.816667	0.9
Affx-106552560	1	25126982	T	C	0.844187	Haplotype Block Selection	rs43218170	0.428333	0.425	0.55	0.5	1	0.5	0.695652	0.37931	0.275862	0.9
Affx-1243588492	1	25144324	TCTGA	T	0.758	Haplotype Block Selection	---	0.508651	0.25	0.383333	0.5		0.416667	0.272727		0.716667	0.1
Affx-38092583	1	25159164	C	T	0.712	Haplotype Block Selection	rs207810382	0.207358	0.075	0.183333	0.4	0.5		0.108696	0.133333	0.0517241	0
Affx-979231684	1	25161217	A	C	0.77883	Haplotype Block Selection	rs137323614	0.259259	0.275	0.283333	0.45	0.5	0.625	0.108696	0.15	0.344828	0.3
Affx-106526112	1	25212515	G	A	0.789086	Illumina	rs110418236	0.200669	0.2	0.383333		0		0.543478	0.233333	0.183333
Affx-1242506719	1	25235590	C	A	0.696	Haplotype Block Selection	rs132907261	0.225	0.4	0.3	0.05		0.0833333	0.304348	0.333333	0.15	0.2
Affx-113713938	1	25256639	T	C	0.75464	Illumina	rs43225978	0.0516667	0.1	0.0666667	0.45	0.5	0.25	0.0217391	0	0.25	0.3
Affx-106552915	1	25283617	G	T	0.804909	Illumina	rs41635960	0.746644	0.6	0.7	0.75	1	0.833333	0.652174	0.65	0.683333	0.7
Affx-1248063636	1	25288783	C	A	0.648	DSN Unique	---	0.0415225	0		0	0.25	0	0	0	0.0172414
Affx-1248063637	1	25310029	T	A	0.756	DSN Unique	---	0.040678	0	0	0	0	0	0	0	0	0
Affx-1248063638	1	25325877	T	C	0.688	DSN Unique	---	0.030303	0	0	0	0	0	0	0.0666667	0	0
Affx-1242506839	1	25331649	GC	G	0.712	Haplotype Block Selection	rs383723576	0.0317726	0	0	0.25	0	0	0.0652174	0	0.1	0.1
Affx-1248063640	1	25356814	G	A	0.712	DSN Unique	rs716749967	0.0287162	0	0	0	0	0	0	0.0689655	0	0
Affx-106539235	1	25360826	A	G	0.686319	Illumina	rs43222739	0.323826	0.425	0.0862069	0.25	0	0.0833333	0.108696	0.103448	0.37931	0.1
Affx-1248063641	1	25362043	T	C	0.64	DSN Unique	---	0.0266667	0	0	0	0	0	0	0.0166667	0	0
Affx-106517462	1	25400262	A	C	0.910207	Illumina	rs41578194	0.131313	0.15	0.166667	0.1	0	0.166667	0.347826	0.2	0.275862	0.3
Affx-1248063642	1	25420778	T	A	0.606	DSN Unique	---	0.0402685	0	0	0	0	0	0	0	0	0
Affx-1242506903	1	25453008	C	T	0.738	Haplotype Block Selection	rs208176875	0.592466	0.15	0.551724	0.45	0.5	0.5	0.545455		0.258621	0
Affx-1242506921	1	25469401	A	G	0.668	Haplotype Block Selection	rs43219113	0.946488	0.8	0.683333		1	0.833333	0.73913	0.6	0.933333	0.8
Affx-106497581	1	25482611	T	C	0.790104	Illumina	rs29017639	0.944631	0.8	0.637931	0.65	1		0.76087	0.75	0.931034	0.9
Affx-1248063643	1	25498791	A	T	0.672	DSN Unique	---	0.0236486	0	0	0	0	0.0416667	0	0	0	0
Affx-106529729	1	25511500	A	C	0.665475	Illumina	rs43219083	0.305743	0.125	0.316667	0.55	0	0.5	0.73913	0.283333	0.383333	0.6
Affx-1248063644	1	25538165	AT	A	0.786	DSN Unique	---	0.0314685	0		0	0	0	0	0.0172414		0
Affx-1248063645	1	25562324	G	A	0.786	DSN Unique	---	0.015	0	0	0	0	0	0	0	0	0
Affx-1248063646	1	25575944	G	C	0.714	DSN Unique	---	0.015	0	0	0	0	0	0	0	0	0
Affx-1248063647	1	25600911	C	A	0.688	DSN Unique	---	0.0150502	0	0	0	0	0	0	0	0	0
Affx-1248063648	1	25626543	C	T	0.664	DSN Unique	---	0.0401338	0	0	0	0	0	0	0	0.0166667	0
Affx-106554501	1	25651580	C	T	0.95	Illumina	rs41635944	0.333333	0.825	0.483333	0.4		0.583333	0.369565	0.5	0.383333	0.5
Affx-1248063650	1	25661321	A	T	0.732	DSN Unique	---
Affx-38094378	1	25664691	G	T	0.68	Haplotype Block Selection	rs110770452	0.402685	0.1	0.183333	0.35	0.5		0.130435	0.103448	0.0666667	0.2
Affx-1242507234	1	25677527	C	T	0.7	Haplotype Block Selection	rs380374379	0.35	0	0.0166667	0	0	0	0	0.0333333	0.0166667	0.1
Affx-1248063651	1	25716479	C	A	0.758	DSN Unique	---	0.0384615	0	0	0	0	0	0	0	0	0
Affx-1248063652	1	25760354	C	G	0.632	DSN Unique	---	0.03	0	0	0	0	0	0	0	0	0
Affx-1248063653	1	25760771	G	A	0.718	DSN Unique	---	0.0250836	0	0	0	0	0	0	0	0	0
Affx-106546128	1	25769325	A	G	0.752724	Illumina	rs41635941	0.93	0.75	0.683333	0.9	1	0.958333	0.934783	0.716667	0.666667	1
Affx-106544684	1	25786913	C	G	0.95	Illumina	rs109691999	0.54698	0.3	0.155172	0.3		0	0.26087		0.4	0.3
Affx-106519915	1	25819185	G	A	0.716678	Illumina	rs43225545	0.928094	0.75	0.683333	0.9	1	0.833333	0.76087	0.666667	0.517241	0.9
Affx-1242507488	1	25849284	AT	A	0.668	Haplotype Block Selection	rs379877768	0.233221	0.2	0.0517241	0.15	0	0.25	0.23913	0.05	0.2	0
Affx-576001283	1	25873126	T	A	0.746	Haplotype Block Selection	rs109886837	0.0301003	0.225		0.05	0.5	0.208333	0.195652	0.416667	0.0833333	0.1
Affx-38095215	1	25882577	G	A	0.694	Haplotype Block Selection	rs109618362	0.673913	0.375	0.293103	0.4	0	0.458333	0.456522		0.333333	0.1
Affx-1242507557	1	25930146	G	A	0.752	Haplotype Block Selection	rs135466984					0	0.333333	0.159091			0.1
Affx-1248063658	1	25963160	G	A	0.722	DSN Unique	---	0.0301003	0	0	0	0	0	0	0	0	0
Affx-1248063660	1	26030903	G	A	0.662	DSN Unique	rs518664787	0.0283333	0	0	0	0	0	0	0	0	0
Affx-106536552	1	26075055	C	T	0.707193	Illumina	rs43223792	0.185619	0	0.2	0	0	0.291667	0.136364	0.155172	0.133333	0.1
Affx-1242507743	1	26078364	C	G	0.708	Haplotype Block Selection	rs378670100	0.965	0.55	0.833333	0.9	1		0.76087	0.766667	0.833333	0.7
Affx-106523742	1	26105452	G	A	0.95	Illumina	rs43223753	0.351667	0.95	0.45	0.3	0.5	0.458333	0.5	0.683333	0.183333	0.4
Affx-576001489	1	26116690	A	C	0.68	Impact	rs209735714	0.31	0.025	0.116667	0.1	0.5	0.0833333	0.0454545	0.116667	0.05	0
Affx-282938426	1	26125748	T	C	0.95	Impact	rs382506471	0.157191	0.175	0.05	0.1		0.0833333	0.23913	0.216667	0.0166667	0
Affx-1248063662	1	26128168	GGTAATTAGTCTGAATGGATGTTTATA	G	0.67	DSN Unique	---	0.0369128	0	0	0	0	0	0	0	0	0
Affx-1242507806	1	26140459	T	C	0.674	Haplotype Block Selection	rs378396782	0.157534	0.325	0.103448	0.1	0.25	0.0833333	0.173913		0.0666667	0
Affx-106539125	1	26144886	T	C	0.95	Illumina	rs109716813	0.531773	0.625		0.45	0.5	0.458333	0.586957	0.466667	0.183333	0.2
Affx-1248063663	1	26148471	T	C	0.744	DSN Unique	rs1116205450	0.0224913				0	0	0
Affx-1243588903	1	26156134	C	T	0.742	Haplotype Block Selection	rs43222652	0.866894	0.45	0.666667	0.8	1	0.666667	0.795455	0.833333	0.716667	0.3
Affx-576001526	1	26160693	C	T	0.682	Impact	rs444329710	0.41443	0	0.133333	0	0	0.291667	0.369565	0.25	0.0517241	0.1
Affx-1248063664	1	26171091	T	C	0.682	DSN Unique	rs721840081	0.0150502	0	0	0	0	0	0	0	0	0
Affx-1243588915	1	26177546	G	A	0.7	Haplotype Block Selection	rs43222667	0.198333	0.675	0.3	0.2	0.5	0.416667	0.26087	0.316667	0.533333	0.4
Affx-1242507823	1	26181321	C	T	0.738	Impact	rs43222675	0.341751	0.375	0.183333			0.25	0.217391	0.183333	0.15	0.3
Affx-257125053	1	26181372	A	G	0.682	Impact	rs210598465	0.347315	0.375	0.183333	0.15	0	0.25	0.217391	0.183333	0.155172	0.4
Affx-106533045	1	26182731	C	T	0.95	Illumina	rs43222677	0.336667	0.375	0.15	0.2	0	0.208333	0.173913	0.0833333	0.15	0.2
Affx-1242507824	1	26183563	G	C	0.646	Impact	rs448556346	0.09699	0.075	0	0	0	0.0833333	0.173913	0	0.0666667	0
Affx-1248063665	1	26186808	C	T	0.654	DSN Unique	rs719063074	0.015	0	0	0	0	0	0	0	0	0
Affx-1248063666	1	26192924	A	G	0.764	DSN Unique	rs722918560	0.015	0	0	0	0	0	0	0	0	0
Affx-1248063668	1	26209037	C	T	0.79	DSN Unique	rs718407821	0.0135135	0	0	0	0	0	0	0	0	0
Affx-1248063670	1	26235706	G	C	0.73	DSN Unique	rs716231364	0.015	0	0	0	0	0	0	0	0	0
Affx-1248063673	1	26249650	G	C	0.692	DSN Unique	---	0.0283333	0	0	0	0	0	0	0	0	0
Affx-38096695	1	26265620	T	C	0.776	Haplotype Block Selection	rs210183928	0.0683333	0.0263158	0.133333	0.2	0	0.208333	0.0652174	0.0666667	0.05	0.2
Affx-106514241	1	26287535	C	T	0.95	Illumina	rs109396297	0.162207	0.4	0.1	0.15	0	0	0.217391	0.45	0.0666667	0.1
Affx-1242507919	1	26311576	T	C	0.704	Haplotype Block Selection	rs137575015	0.51505	0.275	0.183333	0.1	0	0.208333	0.26087	0.116667	0.433333	0.3
Affx-1248063676	1	26323005	G	A	0.676	DSN Unique	---	0.0401338	0	0	0	0	0	0	0	0	0
Affx-979231697	1	26355783	C	A	0.95	Haplotype Block Selection	rs110339044	0.708333	0.675	0.344828	0.6		0.416667	0.586957	0.566667	0.183333	0.8
Affx-1242507959	1	26389614	AT	A	0.644	Haplotype Block Selection	rs133258446										0.4
Affx-1242507963	1	26402756	T	G	0.674	Haplotype Block Selection	rs134170319		0.447368			0					0
Affx-576001759	1	26446331	T	G	0.646	Haplotype Block Selection	rs136046366	0.119863	0.625	0.366667	0.15	0.25	0.125	0.195652		0.2	0
Affx-1243589039	1	26459251	C	T	0.738	Haplotype Block Selection	rs476710453	0.417508	0.025	0.0333333	0	0	0.0416667	0.0217391	0.0166667	0.0333333	0
Affx-1242508051	1	26515780	A	C	0.718	Haplotype Block Selection	rs462319526							0.0227273
Affx-576001833	1	26536390	T	C	0.696	Haplotype Block Selection	rs110977386	0.59396	0.125	0.5		0.5	0.791667	0.586957	0.413793	0.2	0.3
Affx-1242508094	1	26547018	G	A	0.794	Haplotype Block Selection	rs109205117	0.304422	0.447368	0.482759	0.7	0.5	0.625	0.565217	0.516667	0.224138
Affx-1243589109	1	26551744	G	A	0.726	Haplotype Block Selection	rs136641110	0.291946	0.4	0.45	0.7	0.5	0.625	0.565217	0.516667	0.2	0.2
Affx-576001877	1	26585158	A	G	0.652	Haplotype Block Selection	rs385885095	0.18	0	0.116667	0	0	0.25	0.0652174	0.0172414	0.0166667	0.8
Affx-1242508150	1	26595877	A	AT	0.622	Haplotype Block Selection	---				0.75	0.75
Affx-1248063680	1	26611302	C	T	0.668	DSN Unique	---	0	0	0	0	0	0	0	0	0	0
Affx-1242508242	1	26638805	G	A	0.702	Haplotype Block Selection	rs42602326	0.638333	0.45	0.416667	0.25	0.5	0.166667	0.434783	0.266667		0.4
Affx-1242508339	1	26677923	C	T	0.672	Haplotype Block Selection	rs210391626	0.493151	0.475	0.316667	0.6	0.5	0.583333	0.434783	0.316667	0.5	0.3
Affx-1242508432	1	26734903	A	G	0.678	Haplotype Block Selection	rs135924460	0.396321	0.15	0.25	0.25	0.5	0.166667	0.478261	0.183333	0.316667	0.1
Affx-1242508491	1	26769716	TC	T	0.682	Haplotype Block Selection	rs133237634	0.731667	0.894737	0.633333	0.95	1	0.958333	0.934783	0.9	0.733333	0.6
Affx-106532154	1	26803778	C	T	0.839479	Illumina	rs41565264	0.595	0.725	0.683333	0.85	0.5		0.565217		0.75	0.4
Affx-1242508583	1	26824744	C	T	0.732	Haplotype Block Selection	rs132759732	0.607383	0.15	0.3	0.25	0.5	0.375	0.586957	0.316667	0.2	0.3
Affx-106497178	1	26889213	G	A	0.95	Illumina	rs29013246	0.755034	0.975	0.672414	0.9		1	0.931818	0.65	0.833333	0.7
Affx-1248063683	1	26905463	C	T	0.696	DSN Unique	---	0.00166667	0	0	0	0	0	0	0	0	0
Affx-106552096	1	26921328	C	T	0.692323	Illumina	rs109877539	0.581633	0.5		0.7	0.5	0.708333	0.804348	0.316667	0.666667	0
Affx-1242508789	1	26934497	G	A	0.664	Haplotype Block Selection	rs110903556	0.526756	0.684211	0.533333	0.8		0.958333	0.826087	0.533333	0.766667	0.3
Affx-106513893	1	26948716	T	C	0.621646	Illumina	rs41579905	0.867797	0.973684	0.766667	0.95	1	1	0.891304	0.9	0.916667
Affx-578284690	1	26986991	G	A	0.674	Haplotype Block Selection	rs136990038	0.543624	0.75	0.566667	0.95	1	0.958333	0.847826	0.8	0.816667	0.5
Affx-1248063684	1	27037589	T	A	0.686	DSN Unique	---	0.0153061			0	0.25	0	0	0	0
Affx-1248063685	1	27049511	G	C	0.63	DSN Unique	---
Affx-1242509017	1	27094135	G	T	0.672	Haplotype Block Selection	rs42341858	0.23913	0.75	0.741379	0.75	0	0.375	0.326087	0.816667	0.8	0.8
Affx-38099808	1	27105809	A	G	0.704	Haplotype Block Selection	rs42340588	0.298333	0.75	0.75	0.75	0.5	0.375	0.347826	0.816667	0.8	0.8
Affx-106545364	1	27135483	G	T	0.90606	Illumina	rs42340605	0.373333	0.2	0.183333	0.05	0	0.25	0.23913	0.0666667	0.0666667	0.2
Affx-1248063686	1	27192434	G	A	0.662	DSN Unique	rs800094999	0.0288136	0	0	0	0	0	0		0	0
Affx-1248063687	1	27201591	C	T	0.688	DSN Unique	---	0.0255973	0	0	0	0	0	0	0	0	0
Affx-106554694	1	27239572	A	G	0.754108	Illumina	rs41622064	0.444631	0.375	0.7	0.1	0	0.0833333	0.304348	0.133333	0.2	0.2
Affx-1242509233	1	27265725	C	A	0.716	Haplotype Block Selection	rs383946196	1	1	1	1	1	1	1	1	1	1
Affx-576002484	1	27269170	G	T	0.718	Haplotype Block Selection	rs208161146	0.194257	0.6	0.35		0.5	0.125	0.434783	0.283333	0.266667	0.9
Affx-38100571	1	27300902	A	C	0.712	Haplotype Block Selection	rs42338653	0.108696	0.4	0.2	0.3	0.5	0.416667	0.413043	0.733333	0.316667	0.9
Affx-106501083	1	27377015	G	T	0.921225	Illumina	rs42648975	0.255	0.2	0.0862069	0.35	0.5	0	0.173913	0	0.15	0.6
Affx-1242509433	1	27391177	A	G	0.692	Haplotype Block Selection	---	0.804422	0.525	0.683333	0.8	1	0.791667	0.695652	0.883333	0.733333	0.4
Affx-1242509440	1	27396388	G	C	0.698	Haplotype Block Selection	rs42656152	0.813758	0.525	0.716667	0.85	1	0.833333	0.717391	0.9	0.733333	0.5
Affx-1242509496	1	27423583	G	A	0.73	Haplotype Block Selection	rs208101338	0.0633333	0.35	0.0833333	0	0	0.0833333	0.0434783	0.0517241	0.0333333	0
Affx-1248063689	1	27438635	C	T	0.652	DSN Unique	---	0.0538721	0	0	0	0		0	0.0166667	0.0166667	0
Affx-106520811	1	27491647	G	A	0.95	Illumina	rs41605379	0.415	0.6	0.416667	0.45	0	0.5	0.5	0.216667	0.183333	0.2
Affx-1248063690	1	27521511	C	T	0.828	DSN Unique	---	0	0	0	0	0	0	0	0	0	0
Affx-38101577	1	27552820	C	T	0.748	Haplotype Block Selection	rs385205739	0.267559	0.075	0.155172	0.05	0.5	0.208333	0	0.2	0.0166667	0.1
Affx-106503049	1	27558480	A	C	0.695667	Illumina	rs29013556	0.658863	0.75	0.716667	0.6	0.5	0.833333	0.782609	0.6	0.683333
Affx-106524093	1	27602693	A	G	0.742366	Illumina	rs41607913	0.2	0.475	0.4	0.3	0	0.458333	0.304348	0.383333	0.3	0.7
Affx-1242509792	1	27613178	C	T	0.676	Haplotype Block Selection	rs384674794	0.455326				1	0.125	0.386364
Affx-578284782	1	27617670	A	T	0.702	Haplotype Block Selection	rs43220004	0.272575	0.05	0.0833333		0		0.217391	0.0333333	0.224138	0.7
Affx-1248063694	1	27705815	G	T	0.684	DSN Unique	---	0.0486577	0	0	0	0	0	0	0	0	0
Affx-106505432	1	27706076	G	C	0.901356	Illumina	rs43221236	0.135	0.3	0.466667	0.55	1	0.708333	0.478261	0.15	0.633333	0.7
Affx-1248063695	1	27741164	C	A	0.708	DSN Unique	---	0.0501672	0	0	0	0	0	0	0	0	0
Affx-1248063696	1	27742120	CG	C	0.626	DSN Unique	---	0.015	0	0	0	0	0	0	0	0	0
Affx-106505458	1	27781845	T	C	0.706936	Illumina	rs43222405	0.466216	0.325	0.616667	0.35	1	0.75	0.608696	0.25	0.517241	0.5
Affx-106497147	1	27814604	G	C	0.95	Illumina	rs110174014	0.116667	0.475	0.0666667	0.5		0.25	0.130435	0.133333	0.266667	0
Affx-1242510124	1	27832298	A	G	0.618	Haplotype Block Selection	rs211626025	0.119128	0.475	0.0666667	0.5	1	0.25	0.0869565	0.137931	0.266667	0
Affx-1243589860	1	27841305	T	G	0.696	Haplotype Block Selection	rs109374797	0.229167	0.131579	0.633333	0	0	0.458333	0.347826	0.25	0.35	0.4
Affx-1243589869	1	27879645	ATGC	A	0.712	Haplotype Block Selection	rs135426362	0.292929	0.525	0.166667	0.35	0		0.434783	0.35	0.383333	0
Affx-106516503	1	27891862	C	T	0.646945	Illumina	rs41646614	0.76	0.875	0.833333	0.35	0	0.666667	0.826087	0.666667	0.833333	0.5
Affx-106506240	1	27922359	C	T	0.629127	Illumina	rs41586446	0.557627	0.65	0.666667	0.3	0	0.333333	0.565217	0.65	0.633333	0.1
Affx-106510118	1	28011081	G	A	0.706	Illumina	rs41646615	0.667224	0.775	0.983333	0.8	1	0.958333	0.913043	0.883333	0.966667	0.8
Affx-1243589939	1	28054791	G	T	0.738	Haplotype Block Selection	rs383851650	0.329431	0.15	0.166667	0.3	0.5	0.291667	0.130435	0.241379	0.0344828	0.3
Affx-1243589942	1	28073257	A	T	0.61	Haplotype Block Selection	rs378187210					0.5	0.333333	0.130435			0.2
Affx-576003225	1	28145411	G	A	0.706	Haplotype Block Selection	rs109035420	0.395973	0.625	0.583333	0.75	0.5	0.416667	0.282609	0.5	0.466667	0.4
Affx-559052304	1	28153747	C	A	0.68461	Haplotype Block Selection	rs135223290	0.558528	0.65	0.482759	0.55	0.5	0.416667	0.217391	0.716667	0.45	0.3
Affx-1248063699	1	28215086	A	G	0.726	DSN Unique	---
Affx-106532902	1	28217099	C	T	0.896793	Illumina	rs42412574	0.397993	0.25	0.1	0.2	0	0.125	0.0869565	0.133333	0.0666667	0.2
Affx-1242510578	1	28223142	G	C	0.794	Haplotype Block Selection	rs110874470	0.473333	0.325	0.6	0.55	0	0.291667	0.195652	0.716667	0.258621	0.1
Affx-38104090	1	28249421	T	C	0.77	Haplotype Block Selection	rs209079736	0.17953	0.075	0.15	0.1	0	0.0416667	0.0217391	0.166667	0.0166667	0
Affx-106531207	1	28272873	A	G	0.7461	Illumina	rs42414262	0.908027	0.8	0.75	0.55	0.5	0.541667	0.586957	0.783333	0.516667	0.7
Affx-979231732	1	28280951	T	C	0.81646	Haplotype Block Selection	rs132829034	0.914716	0.725	0.4		0.5	0.416667	0.522727	0.516667	0.344828	0.4
Affx-1242510700	1	28282471	A	T	0.686	Impact	rs109069415	0.0101351	0.2	0.183333	0	0.5	0.375	0.181818	0.15	0.25	0.1
Affx-38104387	1	28327756	G	A	0.95	Haplotype Block Selection	rs109372012	0.0936455	0.225	0.166667	0.15	0	0	0.0434783	0.05	0.233333	0.2
Affx-1243590051	1	28351135	C	T	0.766	Haplotype Block Selection	rs384317619	0.0875421	0.2	0.15	0.15	0	0	0.0217391	0.0666667	0.233333	0.3
Affx-1242510841	1	28369833	A	T	0.768	Haplotype Block Selection	rs379685214
Affx-38104583	1	28378968	C	T	0.95	Haplotype Block Selection	rs42408067	0.345	0.1	0.25	0.35	0	0.333333	0.217391	0.266667	0.3	0
Affx-1242510935	1	28414207	A	G	0.8	Haplotype Block Selection	rs385637068	0.0733333	0.1	0.0333333	0	0	0	0	0.0166667	0.05	0
Affx-1243590111	1	28429195	A	G	0.776	Haplotype Block Selection	rs42408108	0.27592	0.025	0.3	0.45	0	0.458333	0.347826	0.05	0.383333	0
Affx-106517583	1	28434475	A	G	0.681609	Illumina	rs42408102	0.353333	0.225	0.316667	0.25	0.5	0.25	0.282609	0.35	0.316667	0.3
Affx-106505467	1	28466805	C	T	0.919667	Illumina	rs109408432	0.141667	0.15	0.0333333	0.05	0	0.0416667	0.0217391	0.216667	0	0
Affx-106551971	1	28489054	T	C	0.676593	Illumina	rs42408125	0.838333	0.9	0.683333	0.8	1		0.954545	0.966667	0.95	0.9
Affx-1242511107	1	28515244	A	G	0.684	Haplotype Block Selection	rs42409162	0.85906	0.9	0.8	0.8	1	0.833333	0.956522	0.966667	0.95
Affx-113744641	1	28529358	A	G	0.95	Illumina	rs29010971	0.786667	0.825	0.616667	0.5	1	0.75	0.782609	0.816667	0.633333	0.9
Affx-1248063703	1	28530208	C	A	0.69	DSN Unique	---
Affx-113730265	1	28566525	C	A	0.95	Illumina	rs42409195	0.44	0.6	0.5			0.25	0.217391	0.4	0.233333	0.8
Affx-1248063704	1	28588028	G	A	0.724	DSN Unique	---	0.0367893	0	0	0	0	0	0	0	0	0
Affx-1242511272	1	28607218	TC	T	0.718	Haplotype Block Selection	rs136553540	0.195286	0.6	0.283333	0.3	0	0.375	0.26087	0.316667	0.366667	0.2
Affx-1242511317	1	28630472	G	C	0.722	Haplotype Block Selection	rs133724335	0.531879	0.15	0.3	0.5	0	0.166667	0.0869565	0.327586	0.206897	0.1
Affx-1248063706	1	28640541	C	T	0.696	DSN Unique	---	0.0317726	0	0	0	0	0	0	0	0	0
Affx-106522509	1	28666138	G	T	0.658454	Illumina	rs42454630	0.550505	0.925	0.95	0.75	1	0.875	0.956522	0.7	0.916667	1
Affx-1248063707	1	28668720	G	A	0.694	DSN Unique	---	0.02	0	0	0	0	0	0	0	0	0
Affx-1242511391	1	28687745	C	G	0.734	Haplotype Block Selection	rs210572201	0.19	0.65	0.283333	0.25	0	0.25	0.217391	0.3	0.45	0.1
Affx-1248063708	1	28748052	G	A	0.646	DSN Unique	---	0.0366667	0	0	0	0		0	0	0	0
Affx-1248063710	1	28755890	A	G	0.72	DSN Unique	---	0.0316667	0	0	0	0	0	0	0	0	0
Affx-1248063711	1	28812183	A	G	0.67	DSN Unique	---
Affx-106542041	1	28812468	A	G	0.779929	Illumina	rs42462826	0.105705	0	0.0166667	0.05	0	0.0833333	0.0217391	0.05	0.0333333	0
Affx-1248063712	1	28822964	TTAAG	T	0.718	DSN Unique	rs384522336				0.05	0	0	0
Affx-106499229	1	28862848	T	C	0.95	Illumina	rs42453765	0.867893	0.925	0.95	0.9	0	1	0.956522	0.883333	0.9
Affx-257113556	1	28926123	G	A	0.642	Haplotype Block Selection	rs208071486	0.136667	0.725	0.4	0.1	0	0.125	0.0434783	0.166667	0.333333	0
Affx-578284920	1	28936493	G	A	0.73	Haplotype Block Selection	rs207861152	0.506734	0.7	0.583333	0.5	0.5	0.208333	0.347826	0.55	0.533333	0.3
Affx-1248063717	1	28953721	G	C	0.72	DSN Unique	---	0.0267559	0	0	0	0	0	0	0	0	0
Affx-1248063718	1	28955127	G	A	0.732	DSN Unique	---
Affx-1242511733	1	28974023	C	T	0.746	Haplotype Block Selection	rs42762810	0.655	0.8	0.816667	0.55	0.5	0.708333	0.217391	0.706897	0.666667	0.1
Affx-1248063720	1	29010961	G	A	0.766	DSN Unique	rs451710460	0.0133333	0	0		0	0	0	0.0333333	0	0
Affx-106502526	1	29021209	C	T	0.95	Illumina	rs43223057	0.650502	0.45	0.766667		0		0.543478	0.733333	0.783333	0.9
Affx-1248063721	1	29024942	C	T	0.7	DSN Unique	---	0.0316667	0		0	0	0	0	0	0	0
Affx-106555608	1	29047612	A	C	0.896812	Illumina	rs43223035	0.526846	0.6	0.4	0.55	0.5	0.416667	0.543478	0.583333	0.25	0.7
Affx-1248063723	1	29049809	G	A	0.67	DSN Unique	rs450654246	0.0157895	0	0	0	0	0	0			0
Affx-1248063724	1	29051206	G	A	0.62	DSN Unique	---	0.0366667	0	0	0	0	0	0	0	0	0
Affx-106512286	1	29071379	T	C	0.657091	Illumina	rs109407031	0.171141	0.575	0.25	0.45	1	0.416667	0.478261	0.283333	0.216667	0.9
Affx-576004019	1	29081584	G	A	0.728	Haplotype Block Selection	rs133661787	0.0553691	0.684211	0.283333	0.3	0.5	0.625	0.409091	0.283333	0.183333
Affx-1242511831	1	29085238	T	C	0.648	Haplotype Block Selection	rs134587697	0.0535117	0.575	0.283333	0.3	0.5	0.625	0.391304	0.283333	0.183333	0.2
Affx-1243590405	1	29090061	TTAAC	T	0.726	Haplotype Block Selection	rs132793922	0.0501672	0.15	0.172414	0.25	0.5	0.375	0.282609	0.12069	0.155172	0
Affx-106520138	1	29096562	C	T	0.735884	Illumina	rs43220895	0.358333	0.025	0.166667	0.1	0	0.0833333	0.391304	0.12069	0.166667	0
Affx-1242511852	1	29107452	T	C	0.684	Impact	rs137069951	0.589655	0.525	0.8	0.8	1		0.586957	0.87931	0.8	0.5
Affx-1242511853	1	29107518	C	T	0.696	Impact	rs43220862				0.95	1	0.958333	0.818182			1
Affx-1242511854	1	29107644	CAA	C	0.666	Impact	rs134844034	0.598993	0.575	0.783333	0.85	1	0.916667	0.586957	0.866667	0.8	0.6
Affx-1243590428	1	29116162	G	A	0.728	Impact	rs482070758	0.157191	0	0	0	0	0	0	0.0166667	0	0
Affx-1248063725	1	29119501	T	C	0.714	DSN Unique	---	0.0583333	0	0	0	0	0	0	0	0	0
Affx-106525991	1	29124102	A	T	0.700094	Illumina	rs43220854	0.70678	0.325	0.5	0.55	0.5	0.375	0.25	0.5	0.766667	0.1
Affx-1248063726	1	29178196	ACCTT	A	0.658	DSN Unique	---	0.0216667	0	0	0.05	0	0	0	0.2	0	0
Affx-257118425	1	29239316	A	T	0.836073	Illumina	rs43224503	0.236667	0.25	0.483333	0.4	0.5	0.791667	0.717391	0.683333	0.283333	0.9
Affx-1248063727	1	29253199	G	T	0.694	DSN Unique	rs455575327	0.0133333	0	0	0	0	0	0	0	0	0
Affx-257100581	1	29258507	C	G	0.736	Impact	rs43224513	0.855	0.925	0.733333	0.8	0.5	0.458333	0.630435	0.672414	0.833333	1
Affx-1248063728	1	29299751	T	A	0.682	DSN Unique	---	0.0238095	0	0.0166667	0.05	0		0	0.206897	0	0
Affx-106529095	1	29316022	C	A	0.95	Illumina	rs110760859	0.14214	0.657895	0.233333	0.3	0	0.166667	0.434783	0.35	0.133333	0.9
Affx-106535058	1	29353509	C	T	0.832813	Illumina	rs109035423	0.855	0.775	0.583333	0.75	0.5		0.456522	0.55	0.816667
Affx-106515664	1	29411641	G	A	0.67328	Illumina	rs41646619		0.0789474	0.0833333		0.5	0.583333	0.304348	0.316667	0.103448	0
Affx-106550304	1	29424487	G	A	0.95	Illumina	rs43225332	0.142617	0.1	0.283333	0.15	0.5	0.583333	0.630435	0.4	0.133333	0.8
Affx-1242512173	1	29444653	CT	C	0.72	Haplotype Block Selection	rs458465574	0.0616667	0	0	0	0	0	0	0	0	0
Affx-113734988	1	29451206	G	T	0.95	Illumina	rs43225355	0.826667	0.8	0.533333	0.8	0		0.543478	0.866667		0.4
Affx-1242512185	1	29457605	A	C	0.706	Haplotype Block Selection	rs43225360	0.86	0.975	0.916667	0.9	0.5	0.5	0.869565	0.966667	0.95	1
Affx-106554558	1	29495622	G	T	0.748663	Illumina	rs42847849	0.869128	0.975	0.916667	0.95	0.5	0.5	0.869565	0.966667	0.95	1
Affx-106552954	1	29520198	G	T	0.77	Illumina	rs42847876	0.175	0.2	0.483333	0.2	1	0.625	0.543478	0.25	0.35	0
Affx-106517667	1	29541996	T	C	0.762023	Illumina	rs110934086	0.471477	0.3	0.333333	0.35	0.5		0.5	0.25	0.216667	0.9
Affx-106512039	1	29576850	G	A	0.804228	Illumina	rs43226739	0.277592	0.625	0.733333	0.5	0.5	0.458333	0.217391	0.333333	0.433333	1
Affx-106548752	1	29597936	C	A	0.722173	Illumina	rs43225412	0.666667	0.85	0.783333	0.75	1	0.958333	0.73913	0.655172	0.55	1
Affx-38109326	1	29654902	A	G	0.684	Haplotype Block Selection	rs43226802	0.458054	0.825	0.533333	0.7	1	0.916667	0.673913	0.65	0.533333	0.3
Affx-106535363	1	29687411	T	G	0.702899	Illumina	rs41646624	0.391304	0.675	0.283333	0.65	1	0.791667	0.695652	0.416667	0.433333	0.1
Affx-1248063732	1	29696920	T	C	0.684	DSN Unique	---	0.0317726	0	0	0	0	0	0	0	0	0
Affx-1248063733	1	29718332	C	T	0.67	DSN Unique	---
Affx-1242512578	1	29774854	A	G	0.658	Haplotype Block Selection	rs381580524	0.281145	0.075	0.183333	0.3	0	0.291667	0.369565	0.12069	0.133333	0.1
Affx-106536769	1	29859693	G	A	0.95	Illumina	rs110221717	0.138333	0.175	0.05	0.35	0	0.5	0.391304	0.116667	0.166667	0.2
Affx-1242512754	1	29868651	C	A	0.728	Haplotype Block Selection	rs385111855	0.356902	0.175	0.05	0.35	0.5	0.5	0.391304	0.233333	0.166667	0.1
Affx-1242512794	1	29885705	A	AC	0.612	DSN Unique	---
Affx-1243590794	1	29914284	T	C	0.744	Haplotype Block Selection	rs43221647	0.408027	0.225	0.233333	0.65		0.5	0.456522	0.189655	0.3	0.4
Affx-106498136	1	29944908	T	C	0.95	Illumina	rs109841620	0.592905	0.7	0.733333	0.35	1	0.416667	0.347826	0.716667	0.666667	0.6
Affx-257081644	1	29963400	A	G	0.739503	Illumina	rs29010795	0.474916	0.4	0.433333	0.4	0	0.166667	0.413043	0.483333	0.616667	0
Affx-1242512996	1	29988623	G	T	0.674	Haplotype Block Selection	rs378342812	0.150519	0.394737	0.05	0	0	0.0833333	0.369565	0.05	0.0666667	0.1
Affx-1243590837	1	30006017	C	A	0.784	Haplotype Block Selection	rs385136082	0.158784				0.25	0.0833333	0.391304	0.103448
Affx-139995526	1	30092167	T	C	0.95	Illumina	rs43225150	0.329431	0.4	0.0666667		0	0.0833333	0.173913	0.0517241	0.05	0
Affx-576004897	1	30111936	A	C	0.71	Haplotype Block Selection	rs43225172
Affx-1248063736	1	30126605	C	T	0.62	DSN Unique	---	0.00666667	0	0	0	0	0	0	0	0	0
Affx-106536786	1	30132838	A	G	0.752834	Illumina	rs43153720	0.804348	0.3	0.316667	0.7	0.5	0.833333	0.695652	0.6	0.8	1
Affx-1248063738	1	30172143	G	A	0.686	DSN Unique	---
Affx-1248063739	1	30181424	A	G	0.698	DSN Unique	---
Affx-1248063740	1	30181684	C	A	0.664	DSN Unique	---	0.0156794		0.0689655			0	0			0.2
Affx-1248063741	1	30184722	G	T	0.642	DSN Unique	---	0	0	0	0	0	0	0	0	0	0
Affx-1242513302	1	30213692	T	C	0.778	Haplotype Block Selection	rs210192813	0.151724	0.4	0.275862	0.05	0.5		0.195652	0.0166667	0.189655	0
Affx-1242513352	1	30233542	A	AG	0.612	Haplotype Block Selection	---
Affx-257094902	1	30241742	T	C	0.729621	Illumina	rs110044341	0.819398	0.4	0.55	0.55	0.5		0.73913	0.533333	0.483333	0.9
Affx-1248063742	1	30259292	C	T	0.654	DSN Unique	---	0.0294118	0	0		0		0		0	0
Affx-1242513380	1	30266255	G	A	0.712	DSN Unique	---	0.0602007	0	0	0	0	0	0	0	0	0
Affx-1242513397	1	30279334	T	C	0.704	Haplotype Block Selection	rs109505819	0.5	0.1	0.2	0.35	0.5		0.369565	0.183333	0.316667	0.1
Affx-106502669	1	30351850	G	A	0.95	Illumina	rs43228767	0.3	0.25	0.316667	0.4	0.5		0.0217391	0.516667	0.383333	0.4
Affx-1242513550	1	30384464	A	C	0.732	Haplotype Block Selection	rs43219245	0.52	0.075	0.2	0.4	0.5	0.333333	0.195652	0.166667	0.316667	0
Affx-1242513599	1	30431061	C	T	0.688	Haplotype Block Selection	rs110378136	0.52	0.075	0.283333	0.4	0.5	0.333333	0.195652	0.166667	0.316667	0
Affx-1242513617	1	30445931	C	T	0.728	Haplotype Block Selection	rs379634729	0.466555	0	0.316667	0.45	1	0.375	0.326087	0.0666667	0.3	0
Affx-106550930	1	30449967	A	G	0.795327	Illumina	rs110124580	0.727425	0.875	0.75	1	0	0.916667	0.869565	0.568966	0.85	0.4
Affx-1242513641	1	30486854	A	AG	0.678	Haplotype Block Selection	---				0.2						0.3
Affx-38112379	1	30504759	G	C	0.646	Haplotype Block Selection	rs210243922	0.688963	0.575	0.383333	0.5	0.5	0.75	0.695652	0.733333	0.5	0.2
Affx-38112395	1	30510697	A	G	0.646	Haplotype Block Selection	rs380404721	0.22931	0.447368	0.266667		0	0.166667	0.195652	0.35		0
Affx-1248063743	1	30546241	G	T	0.648	DSN Unique	---
Affx-1242513751	1	30557628	C	T	0.624	DSN Unique	---
Affx-1248063746	1	30591854	G	A	0.672	DSN Unique	---	0.0166667	0	0	0	0	0	0	0	0	0
Affx-1248063747	1	30596855	G	A	0.716	DSN Unique	---
Affx-1242513791	1	30601340	C	A	0.718	GWAS	rs134211932	0.0671141	0.225	0.116667	0.05	0	0.0416667	0.0652174	0.0862069	0.0833333	0
Affx-1242513801	1	30607797	T	C	0.744	GWAS	rs134319534
Affx-257119429	1	30623829	C	G	0.696	GWAS	rs208799723	0.0687919	0.225	0.116667	0.05	0		0.0652174	0.1	0.0833333	0
Affx-38112858	1	30670248	A	G	0.686	GWAS	rs136780634	0.07	0.225	0.116667	0.05	0	0.0416667	0.0434783	0.103448	0.0862069	0
Affx-576005380	1	30687925	T	C	0.724	Haplotype Block Selection	rs42611548	0.988255	0.55	0.85	1	1	1	0.978261	0.9	0.983333	0.9
Affx-1242513964	1	30719877	A	C	0.656	Haplotype Block Selection	rs383951106	0.189189	0.075	0	0.5	0	0.0416667	0.0652174	0.12069	0.166667	0
Affx-106508097	1	30759148	C	T	0.95	Illumina	rs41665751	0.264214	0.825	0.366667	0.35	0	0.125	0.413043	0.433333	0.4	0.4
Affx-1242514070	1	30775963	C	A	0.628	Haplotype Block Selection	rs210919413	0.0451505	0.075	0.0333333	0	0.5	0.166667	0	0.0333333	0.0666667	0.6
Affx-576005489	1	30810689	G	A	0.628	Haplotype Block Selection	rs209591871
Affx-1248063750	1	30827090	G	C	0.73	DSN Unique	---
Affx-106529776	1	30840833	C	T	0.694763	Illumina	rs42612671	0.506803	0.475	0.4	0.65	1		0.326087	0.783333	0.3	0.9
Affx-139996199	1	30894021	A	G	0.940282	Illumina	rs42853516	0.12709	0.475	0.25	0.15	0	0.0416667	0.326087	0.516667		0
Affx-1242514206	1	30910185	T	C	0.694	DSN Unique	---	0.0384615	0	0	0	0		0	0	0.0166667	0
Affx-106538633	1	30972284	T	C	0.95	Illumina	rs41624026	0.451667	0.05	0.25	0.2	0.5	0.625	0.386364	0.333333	0.4	0
Affx-106529773	1	30999614	G	A	0.803948	Illumina	rs109435248	0.600334	0.125	0.566667	0.65	1	0.875	0.521739	0.716667	0.566667	0
Affx-106536077	1	31035369	A	G	0.823749	Illumina	rs42427217	0.682432	0.775	0.733333	0.95	0.5	0.75	0.934783	0.966667	0.833333	0.7
Affx-1243591256	1	31077124	A	AT	0.644	Haplotype Block Selection	---					0.5
Affx-106527757	1	31082779	G	A	0.741674	Illumina	rs42426104	0.563333	0.65	0.683333	0.8	0.5	0.666667	0.76087	0.816667	0.683333	0.2
Affx-106507357	1	31129370	T	G	0.917942	Illumina	rs42426045	0.673986	0.675	0.716667	0.85	0.5	0.541667	0.782609	0.883333	0.833333	0.5
Affx-1248063753	1	31139506	G	A	0.616	DSN Unique	---	0.055	0	0	0	0	0	0	0	0	0
Affx-1243591304	1	31175425	T	C	0.72	DSN Unique	---	0.0384615	0	0	0	0	0	0	0	0.0166667	0
Affx-1248063755	1	31217223	GA	G	0.676	DSN Unique	---
Affx-1242514836	1	31231987	C	G	0.64	Haplotype Block Selection	rs41857382	0.715	0.4	0.716667	0.65	0.5	0.625	0.73913	0.362069	0.433333	1
Affx-106498008	1	31302244	T	C	0.672225	Illumina	rs41634839	0.0961538		0.1		0.5		0.130435	0.362069	0.0517241	0
Affx-38114899	1	31325210	C	T	0.698	Haplotype Block Selection	rs208515271	0.322414	0.65	0.616667	0.6	0.5	0.458333	0.847826	0.293103	0.672414	0.8
Affx-1248063759	1	31345233	A	G	0.68	DSN Unique	---	0.0250836	0	0	0	0	0	0	0	0	0
Affx-106540425	1	31424587	G	T	0.95	Illumina	rs43221498	0.0766667	0.25	0.233333	0.25	0.5	0.208333	0.369565	0.266667	0.166667	0.8
Affx-106516226	1	31450731	G	A	0.95	Illumina	rs110136403	0.116667	0	0.0666667	0.1	0	0	0	0.133333	0.0166667	0
Affx-1242515191	1	31462596	T	C	0.72	DSN Unique	rs444435782	0.0383333	0		0	0	0	0.0217391	0	0.0166667	0
Affx-106518775	1	31475581	A	C	0.642	Illumina	rs43221451
Affx-1242515247	1	31513462	A	G	0.71	DSN Unique	rs436626528	0.0385906	0	0	0	0		0.0217391	0	0.0166667	0
Affx-1243591498	1	31594958	G	GT	0.76	Haplotype Block Selection	---	0.157191	0	0	0	0	0	0	0	0	0
Affx-1243591505	1	31613194	T	G	0.662	Haplotype Block Selection	rs133956318	0.66443	0.7	0.586207	0.65	0.5	0.583333	0.5	0.75	0.6	0.5
Affx-576006183	1	31630447	A	T	0.728	Haplotype Block Selection	rs207762227	0.383838	0.025	0.327586		0		0.181818	0.183333	0.172414	0
Affx-106555919	1	31639548	T	C	0.709072	Illumina	rs42764945	0.435593	0.578947	0.533333	0.6	0	0.625	0.391304	0.333333	0.45	0.2
Affx-1248063766	1	31660610	A	T	0.724	DSN Unique	---	0.0305085	0	0	0	0	0	0	0		0
Affx-1248063767	1	31668237	A	G	0.608	DSN Unique	---			0	0	0	0	0	0	0	0
Affx-106501730	1	31672750	T	C	0.909735	Illumina	rs42764106	0.324415	0.35	0.183333	0	0		0.130435	0.433333	0.206897	0.5
Affx-113727200	1	31699827	G	A	0.700447	Illumina	rs42460466	0.29698	0.175	0.166667	0	0	0	0.0652174	0.433333	0.116667	0.5
Affx-1248063768	1	31755663	A	C	0.768	DSN Unique	---
Affx-106532537	1	31755884	G	A	0.765473	Illumina	rs42461272	0.915	0.975	0.85	0.95	1	1	0.782609	0.741379	0.933333	0.8
Affx-576006322	1	31793845	A	T	0.67	Haplotype Block Selection	rs109210861
Affx-38116464	1	31877195	A	G	0.736	Haplotype Block Selection	rs210202150	0.0384615	0.275	0.1	0	0	0	0	0.166667	0	0
Affx-1242515703	1	31919016	G	C	0.714	Haplotype Block Selection	rs137706838	0.2	0.025	0.1	0.05	0	0	0	0.133333	0	0.3
Affx-1243591618	1	31954968	C	T	0.67	DSN Unique	---	0.0316667	0	0	0	0	0	0	0	0.0166667	0
Affx-106531763	1	32091115	C	T	0.75	Illumina	rs42953949	0.309122	0.725	0.466667	0.55	0.5	0.416667	0.195652	0.25	0.383333	0.7
Affx-1242515913	1	32109744	G	A	0.67	DSN Unique	rs797588253	0.0316667	0	0	0	0	0	0	0	0.0172414	0
Affx-106554069	1	32132657	T	C	0.869399	Illumina	rs110987070	0.148333	0.55	0.35	0.3	0.5	0.375	0.159091	0.25	0.3	0.7
Affx-1242516014	1	32152990	G	C	0.72	DSN Unique	rs800286830	0.0316667	0	0	0	0	0	0	0	0.0166667	0
Affx-1248063775	1	32186355	T	A	0.662	DSN Unique	---	0.0551839	0	0	0	0	0	0	0	0	0
Affx-1248063776	1	32236374	G	T	0.72	DSN Unique	---	0.0255102	0	0	0	0	0	0	0	0	0
Affx-106554169	1	32247439	T	C	0.95	Illumina	rs43060141	0.80602	0.875	0.766667	0.65	0.5	0.5	0.25	0.433333	0.75	1
Affx-106501662	1	32272564	C	T	0.775955	Illumina	rs43022246	0.193603	0.225	0.366667	0.35	0.5	0.791667	0.782609	0.568966	0.482759	0.4
Affx-1248063779	1	32301381	C	T	0.802	DSN Unique	---	0.0307167	0	0	0	0	0	0	0	0	0
Affx-113730299	1	32304105	A	G	0.839519	Illumina	rs42868678	0.805	0.775	0.633333	0.65	0.5	0.208333	0.217391	0.433333	0.466667	0.7
Affx-1248063781	1	32354982	C	T	0.648	DSN Unique	---	0.0233333	0	0	0	0		0	0	0	0
Affx-1248063783	1	32356236	T	C	0.628	DSN Unique	---	0.0234899	0	0	0	0	0	0	0	0	0
Affx-1248063785	1	32371642	A	G	0.676	DSN Unique	---	0.030303	0	0	0	0	0	0	0	0	0
Affx-1248063787	1	32380683	C	T	0.686	DSN Unique	rs522638505	0.0251678	0	0	0	0	0	0	0	0	0
Affx-1248063793	1	32417037	C	T	0.712	DSN Unique	rs483172141	0.0202703	0	0	0	0	0	0		0	0
Affx-1248063794	1	32418331	G	T	0.672	DSN Unique	---	0.0317726	0	0	0	0	0	0	0	0.0166667	0
Affx-113744329	1	32424393	C	T	0.71	Illumina	rs43225084				0.3	0	0.0416667	0.173913			0.2
Affx-1248063799	1	32505292	C	T	0.704	DSN Unique	---
Affx-113728552	1	32511532	A	G	0.95	Illumina	rs43226468	0.347315	0.15	0.310345	0.35	0.5	0.416667	0.673913	0.35	0.433333	0
Affx-106541790	1	32548297	T	G	0.699678	Illumina	rs43226489	0.619128	0.815789	0.7	0.6	0.5	0.708333	0.347826	0.655172	0.4	1
Affx-1248063800	1	32565863	C	T	0.722	DSN Unique	---
Affx-106555517	1	32570902	G	A	0.777116	Illumina	rs43226513	0.188552	0.2	0.216667	0	0	0	0.108696	0.0666667	0
Affx-1242516837	1	32584542	TC	T	0.756	Haplotype Block Selection	rs384728070	0.430556	0.526316	0.3	0.65	0.5		0.159091			0.9
Affx-1248063801	1	32651914	C	G	0.704	DSN Unique	---	0.0580205	0	0	0	0	0	0	0	0	0
Affx-113716028	1	32683856	G	T	0.820067	Illumina	rs43227727	0.181208	0.2	0.216667	0	0	0	0.108696	0.0666667	0	0.1
Affx-1243591910	1	32705056	G	A	0.708	Haplotype Block Selection	rs380010348	0.0468227	0.35	0.0833333	0	0.5	0.125	0	0.0517241	0.133333	0
Affx-1248063802	1	32734802	G	A	0.69	DSN Unique	---
Affx-1248063803	1	32748268	AT	A	0.636	DSN Unique	---	0.055	0	0	0	0		0	0	0	0
Affx-106525520	1	32773212	A	G	0.654289	Illumina	rs41585124	0.809122	0.657895		0.6	0.5	0.458333	0.282609	0.583333	0.25	1
Affx-1248063804	1	32814019	G	A	0.738	DSN Unique	---	0.055	0	0	0	0	0	0	0	0	0
Affx-106528016	1	32844645	G	A	0.759972	Illumina	rs43220788	0.430976	0.45	0.551724	0.5	0.5	0.458333	0.782609	0.733333	0.833333	0
Affx-1243591964	1	32891589	TCTGCTATAAAGAATTCACTTTCTTTTCATGTTTAGTAATAAGAAAATATACAA	T	0.802	Haplotype Block Selection	---	0.124126	0	0.155172	0.15	0	0.0416667	0.0869565	0.0689655		0
Affx-106530524	1	32909807	A	G	0.731378	Illumina	rs109589479	0.139262	0.2	0.216667	0	0	0	0	0.166667	0.1	0.2
Affx-1242517356	1	32935128	G	T	0.754	Haplotype Block Selection	rs435917503	0.0711864	0.025	0.0689655	0.05	0	0	0	0.0689655	0.15	0
Affx-257089258	1	32940621	G	T	0.682	Haplotype Block Selection	rs109234851	0.303333	0	0.133333	0.6	0	0.375	0.195652	0.133333	0.2	0.7
Affx-106501926	1	32943411	G	A	0.668334	Illumina	rs43223452	0.391525	0.775	0.35	0.2	1	0.583333	0.76087	0.6	0.483333	0.2
Affx-576007312	1	32961875	T	G	0.73	Haplotype Block Selection	---					0	0.416667	0.23913	0.172414	0.275862	0.7
Affx-1242517397	1	32965398	C	T	0.642	Haplotype Block Selection	---	0.40604	0	0.383333		0	0.458333	0.217391	0.183333	0.416667	0.8
Affx-277067717	1	32999032	T	C	0.786	Haplotype Block Selection	rs211008799	0.181667	0	0.316667	0.75	0	0.416667	0.130435	0.0833333	0.266667	0.7
Affx-576007356	1	33015035	A	G	0.736	Haplotype Block Selection	rs43224314	0.559122	0.4	0.666667	0.8	0	0.458333	0.217391	0.431034	0.766667
Affx-576007365	1	33026613	C	T	0.628	Haplotype Block Selection	rs110273287	0.555369	0.4	0.683333	0.8	0	0.458333	0.217391	0.396552	0.793103	1
Affx-106532094	1	33034361	G	A	0.752	Illumina	rs43225704
Affx-1248063807	1	33042565	G	T	0.736	DSN Unique	---	0.00167785	0	0	0	0	0	0	0	0	0
Affx-1248063808	1	33056064	G	A	0.678	DSN Unique	---	0.055	0	0	0	0	0	0	0	0	0
Affx-106516235	1	33076473	C	T	0.715221	Illumina	rs43712979				0.3	0	0.625	0.23913	0.189655	0.5
Affx-38120256	1	33100409	G	T	0.95	Haplotype Block Selection	rs134801833	0.611111	0.325	0.816667	0.7	0	0.875	0.369565	0.666667	0.724138	0.9
Affx-106552407	1	33136647	T	G	0.774905	Illumina	rs43226666	0.102349	0.4	0.233333	0.3	1	0.375	0.217391	0.133333	0.283333	0
Affx-1248063809	1	33175185	G	A	0.69	DSN Unique	---	0.0133333	0	0	0	0	0	0.0217391	0	0	0
Affx-1242517888	1	33201747	G	GA	0.772	Haplotype Block Selection	---	0.116949	0.394737	0.258621	0.2	0		0.0652174	0.25	0.189655	0.8
Affx-1248063810	1	33211429	G	A	0.752	DSN Unique	---	0.0306122	0	0	0	0		0	0	0	0
Affx-1248063811	1	33226138	A	G	0.738	DSN Unique	---	0.0366667	0	0	0	0	0	0	0.0166667	0	0
Affx-1248063812	1	33311538	G	A	0.696	DSN Unique	---	0.055	0	0	0	0	0	0	0	0	0
Affx-113728932	1	33320063	G	C	0.95	Illumina	rs109704204	0.726667	0.65	0.87931	0.95	1	0.875	0.978261	0.75	0.966667	0.9
Affx-1248063813	1	33328740	T	A	0.724	DSN Unique	---	0.0576271	0	0	0	0		0	0	0	0
Affx-106522193	1	33342088	C	A	0.738554	Illumina	rs43229627	0.727425	0.65	0.883333	0.95	1	0.875	0.978261	0.75	0.966667	0.8
Affx-1248063814	1	33365053	T	C	0.756	DSN Unique	---	0.0553691	0	0	0	0	0	0	0	0	0
Affx-106552263	1	33398878	G	T	0.798755	Illumina	rs43712998	0.578595	0.65	0.4	0.05	0.5	0.291667	0.326087	0.533333	0.466667	0.9
Affx-1243592217	1	33403344	T	A	0.7	Haplotype Block Selection	rs43230956	0.912458	0.75		0.95	1	0.875	0.934783	0.816667	1	0.9
Affx-1248063815	1	33447933	T	C	0.812	DSN Unique	rs1115806416	0.0301003	0	0	0	0	0	0	0	0	0
Affx-1248063816	1	33449744	A	G	0.618	DSN Unique	---	0.0284281	0	0	0	0	0	0	0	0	0
Affx-1248063817	1	33468675	G	A	0.694	DSN Unique	---	0.0285235	0	0		0	0	0	0	0	0
Affx-113737133	1	33472896	T	G	0.721476	Illumina	rs43225920	0.0673401	0.125	0.0166667	0	0.5	0.0416667	0.217391	0.0333333	0	0.2
Affx-113746366	1	33505575	C	T	0.902752	Illumina	rs43226542	0.126298	0.475	0.0333333	0	1	0.0416667	0.0217391	0.216667	0.0344828	0.9
Affx-106530350	1	33533083	A	G	0.684881	Illumina	rs43227039	0.513333	0.45	0.516667	0.65	0.5	0.666667	0.586957	0.65	0.5	0.8
Affx-106545057	1	33560583	G	A	0.95	Illumina	rs43713002	0.628333	0.325	0.633333	0.85	0.5	0.708333	0.652174	0.3	0.5	0.3
Affx-1248063818	1	33605713	G	C	0.736	DSN Unique	---	0.03	0	0	0	0	0	0	0	0
Affx-106519722	1	33610831	A	G	0.681796	Illumina	rs41585840	0.311448	0.325	0.183333	0.05	0	0.0416667	0.0217391	0.15	0.0833333	0
Affx-1242518598	1	33620098	T	C	0.772	Haplotype Block Selection	rs43228344	0.515	0.425	0.25	0.1	1		0.456522	0.216667	0.516667	0.7
Affx-1242518636	1	33633576	GTA	G	0.794	Haplotype Block Selection	---
Affx-38122261	1	33644526	C	A	0.802	Haplotype Block Selection	rs208767644	0.0986622	0	0.0666667	0	0	0.291667	0.0434783	0.216667	0.116667	0.3
Affx-1243592378	1	33645474	G	A	0.734	Haplotype Block Selection	rs134047566	0.254181	0	0.0666667	0.05	0	0.291667	0.0434783	0.216667	0.116667	0
Affx-979231818	1	33659387	G	T	0.93505	Haplotype Block Selection	rs109400058	0.406355	0.55	0.666667	0.85	0	0.375	0.152174	0.258621	0.316667	0.1
Affx-1248063820	1	33694466	G	A	0.742	DSN Unique	---	0.055	0	0	0	0	0	0	0	0	0
Affx-1242518798	1	33727221	A	G	0.79	Haplotype Block Selection	rs109683001	0.0429553	0.25	0.0689655	0	0		0.456522		0.1	0.3
Affx-1248063821	1	33737039	G	A	0.724	DSN Unique	---
Affx-1242518810	1	33738719	A	G	0.766	Haplotype Block Selection	rs383291286	0.263423	0.05	0.25	0.2	0.5	0.0833333	0.108696	0.37931	0.266667	0.1
Affx-1248063822	1	33753505	A	G	0.728	DSN Unique	---	0.0565068	0	0	0	0	0	0	0	0.0172414	0
Affx-113715249	1	33772647	A	C	0.643137	Illumina	rs42065620		0.789474	0.9	1	0		0.863636
Affx-106507387	1	33805826	T	C	0.66134	Illumina	rs42066935	0.219799	0.025	0.166667	0.1	0.5	0.458333	0.369565	0.266667	0.258621	0
Affx-1248063824	1	33819121	T	C	0.73	DSN Unique	---	0.0333333	0	0		0	0	0	0	0	0
Affx-106507694	1	33837168	A	G	0.66	Illumina	rs42067007	0.213559	0.35	0.3	0.05	0	0.25	0.456522	0.416667	0.4	0.1
Affx-1242519005	1	33837923	C	T	0.72	Haplotype Block Selection	rs378595267	0.0566667	0	0	0	0	0.0416667	0	0	0.133333	0
Affx-1248063825	1	33850367	A	C	0.662	DSN Unique	rs799239462	0.0251678	0	0	0	0	0	0	0	0	0
Affx-1248063828	1	33860786	T	G	0.714	DSN Unique	---
Affx-1248063830	1	33902936	C	T	0.61	DSN Unique	---	0.0117057	0	0	0	0	0.125	0	0	0	0
Affx-1248063831	1	33905449	G	A	0.706	DSN Unique	---	0.0100334	0	0	0	0	0.125	0	0	0	0
Affx-1242519097	1	33908683	C	T	0.674	Haplotype Block Selection	rs515742107	0.04	0	0.0172414	0	0	0	0	0	0.0333333	0
Affx-106518129	1	33916347	C	A	0.95	Illumina	rs109147157	0.315436	0.525	0.333333	0.1	0	0.125	0.477273	0.366667	0.166667	0.1
Affx-1243592535	1	33938125	T	C	0.622	Impact	rs109434452	0.362416	0.675	0.7	0.85	0.5	0.583333	0.413043	0.583333	0.766667	1
Affx-106511019	1	33938765	A	G	0.746714	Illumina	rs42544740	0.308475	0.6	0.551724	0.85	0.5	0.541667	0.326087	0.566667	0.5	0.5
Affx-1242519175	1	33962233	C	A	0.752	Haplotype Block Selection	rs42544750					0.5	0.458333	0.673913	0.431034		0.5
Affx-106545086	1	33964232	C	T	0.95	Illumina	rs41660815	0.296296	0.275	0.216667	0	0	0.291667	0.478261	0.333333	0.166667	0
Affx-1243592552	1	33967783	G	A	0.774	Haplotype Block Selection	rs447173797	0.0401338	0	0	0	0	0	0	0	0.0333333
Affx-1248063834	1	33988319	T	C	0.754	DSN Unique	rs797625716
Affx-1248063835	1	33991569	C	A	0.77	DSN Unique	---	0.0234899	0	0	0	0	0	0	0	0	0
Affx-1248063836	1	33997260	A	T	0.72	DSN Unique	---	0.03367	0	0	0	0	0	0	0	0	0
Affx-1248063837	1	34018110	ATATGT	A	0.654	DSN Unique	---	0.0371622		0.0517241	0	0		0.0217391		0
Affx-113734211	1	34021093	A	G	0.95	Illumina	rs41660821	0.915825	0.8	0.931034	0.9	0.5	0.916667	0.891304	0.933333	0.9	0.5
Affx-1242519267	1	34028010	C	A	0.624	DSN Unique	rs799294536	0.0585284	0	0	0	0	0	0	0.05	0.0333333	0
Affx-1242519283	1	34035301	T	G	0.686	DSN Unique	rs800877915	0.0583333	0	0	0	0	0	0	0.05	0.0333333	0
Affx-1248063838	1	34060155	C	A	0.726	DSN Unique	---	0.0366667	0	0	0	0	0	0	0	0	0
Affx-106505721	1	34068395	C	A	0.753404	Illumina	rs43710099	0.719595	0.45	0.6	0.7	0.5	0.75	0.543478	0.633333	0.683333	0.7
Affx-1242519350	1	34069251	A	C	0.698	DSN Unique	rs801254670	0.0587248	0	0	0	0	0	0	0.05	0.0333333	0
Affx-1242519371	1	34076492	C	T	0.804	DSN Unique	rs799367422	0.0585284	0	0	0	0	0	0	0.05	0.0333333	0
Affx-1242519377	1	34078989	CCT	C	0.73	DSN Unique	rs801390835
Affx-1248063839	1	34084652	C	T	0.716	DSN Unique	---
Affx-1242519411	1	34088904	G	A	0.696	DSN Unique	rs798808963		0	0		0	0	0	0.0344828
Affx-1242519417	1	34090582	A	G	0.746	DSN Unique	rs799284771	0.0583333	0	0	0	0	0	0	0.05	0.0333333	0
Affx-1242519425	1	34094747	T	C	0.694	DSN Unique	rs801088953	0.0585284	0	0	0	0	0	0	0.0517241	0.0333333	0
Affx-1242519427	1	34095911	A	G	0.722	DSN Unique	rs798873585	0.0606061	0	0	0	0	0	0	0.05	0.0333333	0
Affx-106519874	1	34100802	A	G	0.642063	Illumina	rs42538349	0.144295	0.15	0.133333		0.5	0.125	0		0.133333	0.1
Affx-1242519434	1	34101000	G	A	0.67	DSN Unique	rs798718851	0.0583333	0	0	0	0	0	0	0.05	0.0344828	0
Affx-1242519461	1	34115237	A	G	0.75	Haplotype Block Selection	rs110454846	0.286667	0.35	0.45	0.6	0	0.0833333	0.282609	0.5	0.293103	0.1
Affx-1242519463	1	34116438	A	C	0.738	Haplotype Block Selection	rs210488110	0.277027	0.125	0.333333	0.1	0	0.125	0.173913	0.35	0.216667	0.1
Affx-1242519510	1	34133626	CTT	C	0.802	Haplotype Block Selection	rs381578168	0.125	0.075	0.0666667	0.15	0		0.0652174	0.37931	0.2	0
Affx-1248063843	1	34153423	T	G	0.726	DSN Unique	---	0.0117057	0	0	0	0	0.125	0	0	0	0
Affx-1248063845	1	34181355	C	T	0.724	DSN Unique	---	0.0116667	0	0	0	0	0.125	0	0	0	0
Affx-106497640	1	34231964	T	C	0.780975	Illumina	rs42092526	0.715719	0.85	0.7	1	0.5	0.708333	0.391304	0.982759	0.9	0.7
Affx-1248063846	1	34266989	G	A	0.658	DSN Unique	---	0.0533333	0	0	0	0	0	0	0	0	0
Affx-1242519848	1	34334859	G	A	0.66	Haplotype Block Selection	rs43075542	0.758389	0.85	0.583333	0.75	1	0.291667	0.840909	0.983333		0.9
Affx-106507737	1	34360152	G	A	0.764	Illumina	rs29027574
Affx-1248063850	1	34370729	C	T	0.76	DSN Unique	---	0.035	0	0	0	0	0	0	0	0	0
Affx-106505472	1	34400126	T	G	0.658438	Illumina	rs42086427	0.885522	0.875	0.833333	0.8	0.5		0.326087	0.783333		0.7
Affx-106528372	1	34424718	T	C	0.751693	Illumina	rs42088249	0.48	0.4	0.65	0.35	0.5	0.708333	0.782609	0.283333	0.7	0.5
Affx-106545569	1	34458042	G	A	0.86039	Illumina	rs42088877	0.120339		0.172414	0.35	0.5	0.0833333	0.673913		0.466667	0.4
Affx-1248063853	1	34492476	C	T	0.624	DSN Unique	---	0.035	0	0		0	0	0	0	0	0
Affx-113737145	1	34500276	C	T	0.95	Illumina	rs41660538	0.293333	0.475	0.116667	0.3	0		0.543478	0.206897	0.172414	0.2
Affx-1248063856	1	34557729	T	C	0.722	DSN Unique	rs719983445	0.0217391	0	0	0	0	0.0416667	0	0	0	0
Affx-1248063860	1	34562022	A	G	0.7	DSN Unique	rs723824365	0.0218121	0	0	0	0	0.0416667	0	0	0	0
[truncated: 180,156 more rows]
