# Supplementary material for: Design and performance of a bovine 200 k SNP chip developed for endangered German Black Pied cattle (DSN)
Source: BMC Genomics. 2021 Dec 18;22:905. doi: 10.1186/s12864-021-08237-2 (PMC8684242; doi:10.1186/s12864-021-08237-2)
Supplement: Supplementary file 5 — Additional file 5: Table S4. Number of failing variants in all breeds genotyped with the DSN200k SNP chip per category of selection. [file 12864_2021_8237_MOESM5_ESM.xlsx]

## Sheet: Table S4
Table S4 – Number of failing variants in all breeds genotyped with the DSN200k SNP chip per category of selection.
Category of selection1	1)	2)	3)	4)	5)	6)	7)	8)	9)	10)	Sum/Mean
Count	389	67	2758	4040	3	42	20	1	3031	5	10356
	0.0114	0.0346	0.0561	0.1081	0.0612	0.1308	0.0719	0.0156	0.0515	0.3125	0.0569
Mean MAFDSN in sequenced animals	0.42	0.29	0.23	0.03	0.36	0.41	-	0.58	0.31	0.23	0.32
# Variants in DSN clustering between 20bp and 35bp up or downstream	191	1	261	0	0	0	1	0	14	0	468
# Variants with empirical evidence of previous work	195	1	698	4	0	0	0	1	66	0	965
Mean p-convert score	0.71	0.68	0.69	0.68	0.73	0.68	0.67	0.47	0.71	0.69	0.69
1Categories of selection: 1) Illumina BovineSNP50 DSN informative, 2) Associated to traits of interest (GWAS), 3) High, moderate, or low impact, 4) DSN unique, 5) High difference in AAF between DSN and Holstein, 6) Y chromosome, 7) Mitochondria, 8) ICAR or ISAG panel, 9) Haplotype blocks, 10) Filling gap >250 kb.
