# Supplementary material for: Design and performance of a bovine 200 k SNP chip developed for endangered German Black Pied cattle (DSN)
Source: BMC Genomics. 2021 Dec 18;22:905. doi: 10.1186/s12864-021-08237-2 (PMC8684242; doi:10.1186/s12864-021-08237-2)
Supplement: Supplementary file 6 — Additional file 6: Table S5. Number of selected, successfully called (high-quality genotype calls) and in the different populations segregating variants (SNPs and indels) on the DSN200k SNP chip per category of selection. [file 12864_2021_8237_MOESM6_ESM.xlsx]

## Sheet: Planilha1
Table S5 - Number of selected, successfully called (high-quality genotype calls) and in the different populations segregating variants (SNPs and indels) on the DSN200k SNP chip per category of selection
Category of selection1		1)	2)	3)	4)	5)	6)	7)	8)	9)	10)	Total
Selected variants	SNP	34039	1817	47124	34469	44	321	278	64	55398	15	173569
	Indel	-	119	2053	2919	5	-	-	-	3488	1	8585
	Total	34039	1936	49177	37388	49	321	278	64	58886	16	182154
Successfully called2
DSN (N=300)	SNP	32,996 96.94%	1,687 92.85%	43,002 91.25%	30,269 87.82%	39	276 85.98%	258 92.81%	63 98.44%	51,024 92.10%	8	159,622 91.96%
						0.8864					0.5333
	Indel	-	103 86.55%	1,683 81.98%	2,310 79.14%	5	-	-	-	2,839 81.39%	1	6,941 80.85%
						1					1
	Total	32,996 96.94%	1,790 92.46%	44,685 90.87%	32,579 87.14%	44	276 85.98%	258 92.81%	63 98.44%	53,863 91.47%	9	166,563 91.44%
						0.898					0.5625
Across breeds3 (N=462)	SNP	33,650 98.96%	1760	44,583 94.61%	30,943 89.77%	41	279 86.92%	258	63	50,778 95.27%	10	164,365 94.70%
			0.9686			0.9318		0.9281	0.9844		0.6667
	Indel	-	109 91.60%	1,836 89.43%	2,405 82.39%	5	-	-	-	3,077 88.22%	1	7,433 86.58%
						1					1
	Total	33,650 98.96%	1869	46,419 94.39%	33,348 89.19%	46	279 86.92%	258	63	55,855 94.85%	11	171,798 94.31%
			0.9654			0.9388		0.9281	0.9844		0.6875
Segregating in the population (MAF >0.01)
DSN (N=300)	SNP	32,973 96.87%	1,674 92.13%	41,507 88.08%	24,065 69.82%	39	3	22	62	50161	8	150514
						0.8864	0.0093	0.0791	0.9688	0.9055	0.5333	0.8672
	Indel	-	98	1525	1838	5	-	-	-	2703	1	6170
			0.8235	0.7428	0.6297	1				0.7749	1	0.7187
	Total	32973	1772	43032	25903	44	3	22	62	52864	9	156684
		0.9687	0.9153	0.875	0.6928	0.898	0.0093	0.0791	0.9688	0.8977	0.5625	0.8602
Holstein (N=20)	SNP	32,219 94.65%	1,498 82.44%	36,088 76.58%	845 2.45%	39 88.64%	0	14 5.04%	60 93.75%	44654	7	115424
										0.8061	0.4667	0.665
	Indel	-	88	1297	98	5	-	-	-	2298	1	3787
			0.739	0.6318	0.0336	1				0.6588	1	0.4411
	Total	32219	1586	37385	943	44	0	14	60	46952	8	119211
		0.9465	0.8192	0.7602	0.0252	0.898		0.0504	0.9375	0.7973	0.5	0.6545
Angler (N=30)	SNP	32,128 94.39%	1,549 85.25%	36,956 78.42%	698 2.03%	40 90.91%	2 0.62%	11 3.96%	61 95.31%	44933	4	116382
										0.8111	0.2667	0.6705
	Indel	-	89	1299	119	4	-	-	-	2281	1	3793
			0.7479	0.445	0.058	0.8				0.654	1	0.4418
	Total	32128	1638	38255	817	44	2	11	61	47214	5	120175
		0.9439	0.8461	0.7779	0.0219	0.898	0.0062	0.0396	0.9531	0.8018	0.3125	0.6597
Gelbvieh (N=10)	SNP	28,027 82.34%	1,280 70.45%	28,935 61.40%	447 1.30%	36 81.82%	1 0.31%	0	56 87.50%	37613	4	96399
										0.679	0.2667	0.5554
	Indel	-	77	1012	66	3	-	-	-	1891	0	3049
			0.6471	0.3467	0.0321	0.6				0.5421		0.3552
	Total	28027	1357	29947	513	39	1	0	56	39504	4	99448
		0.8234	0.7009	0.609	0.0137	0.7959	0.0031		0.875	0.6709	0.25	0.546
Hinterwälder (N=2)	SNP	11,718 34.43%	508 27.96%	11,061 23.47%	278 0.81%	27 61.36%	0	0	29 45.31%	14915	4	38540
										0.2692	0.2667	0.222
	Indel	-	28	440	45	4	-	-	-	835	0	1352
			0.2353	0.2143	0.0154	0.8				0.2394		0.1575
	Total	11718	536	11501	323	31	0	0	29	15750	4	39892
		0.3443	0.2769	0.2339	0.0086	0.6327			0.4531	0.2675	0.25	0.219
Original Braunvieh (N=12)	SNP	28,689 84.28%	1,232 67.80%	30,500 64.72%	470 1.36%	39 88.64%	3 0.93%	1 0.36%	59 92.19%	38971	5	99969
										0.7035	0.3333	0.576
	Indel	-	70	1135	67	4	-	-	-	2051	1	3328
			0.5882	0.5528	0.023	0.8				0.588	1	0.3877
	Total	28689	1302	31635	537	43	3	1	59	41022	6	103297
		0.8428	0.6725	0.6433	0.0144	0.8776	0.0093	0.0036	0.9219	0.6966	0.375	0.5671
Pinzgauer (N=23)	SNPs	32,207 94.62%	1,559 85.80%	36,276 76.98%	1,301 3.77%	40 90.91%	4 1.25%	3 1.08%	61 95.31%	44953	5	116409
										0.8115	0.3333	0.6707
	Indel	-	96	1365	154	5	-	-	-	2400	0	4020
			0.8067	0.6649	0.0528	1				0.6881		0.4683
	Total	32207	1655	37641	1455	45	4	3	61	47353	5	120429
		0.9462	0.8549	0.7654	0.0389	0.9184	0.0125	0.0108	0.9531	0.8041	0.3125	0.6611
Rotbunt DN (N=30)	SNP	31,494 92.52%	1,501 82.61%	36,095 76.60%	2,663 7.73%	40 90.91%	1 0.31%	10 3.60%	61 95.31%	43779	6	115650
										0.7903	0.4	0.6663
	Indel	-	85	1267	255	4	-	-	-	2207	1	3819
			0.7143	0.6171	0.0874	0.8				0.6327	1	0.4448
	Total	31494	1586	37362	2918	44	1	10	61	45986	7	119469
		0.9252	0.8192	0.7597	0.078	0.898	0.0031	0.036	0.9531	0.7809	0.4375	0.6559
Rotes Höhenvieh (N=30)	SNP	30,576 89.83%	1,453 79.97%	33,843 71.82%	1,775 5.15%	35 79.55%	14 4.36%	3 1.08%	58 90.63%	42688	4	110449
										0.7706	0.2667	0.6363
	Indel	-	83	1179	188	4	-	-	-	2186	1	3641
			0.6975	0.5743	0.0644	0.8				0.6267	1	0.4241
	Total	30576	1536	35022	1963	39	14	3	58	44874	5	114090
		0.8983	0.7934	0.7122	0.0525	0.7959	0.0436	0.0108	0.9063	0.762	0.3125	0.6263
Butana (N=5)	SNP	24,181 71.04%	1,062 58.45%	25,354 53.80%	2,214 6.42%	37 84.09%	-	2 0.72%	55 85.94%	32320	6	85231
										0.5834	0.4	0.491
	Indel	-	61	932	189	4	-	-	-	1639	0	2825
			0.5126	0.454	0.0647	0.8				0.4699		0.3291
	Total	24181	1123	26286	2403	41	-	2	55	33959	6	88056
		0.7104	0.5801	0.5345	0.0643	0.8367		0.0072	0.8594	0.5767	0.375	0.4834
1Category of selection: 1) Illumina BovineSNP50 DSN informative, 2) Associated with traits of interest (GWAS), 3) High, moderate, or low impact, 4) DSN unique, 5) High difference in alternative allele frequency between DSN and Holstein, 6) Y chromosome, 7) Mitochondria, 8) Parentage panels, 9) Haplotype blocks, 10) Filing gaps >250 kb. 2Variants presenting clear genotype clusters on Axiom Analysi…
